# Supplementary material for: Democratizing education: Open schooling engaged the less privileged in environmental sciences
Source: PLoS One. 2022 Apr 8;17(4):e0266655. doi: 10.1371/journal.pone.0266655 (PMC8992980; doi:10.1371/journal.pone.0266655)
Supplement: S1 Dataset — (XLSX) [file pone.0266655.s002.xlsx]

## Sheet: Demographics
Teacher.ID	Category	Gender	School.town	Population.density	Rurality	Country	Region	UN listing	Less privileged	Active	Edu.score	Days.active
1	Unique	male	Asa	17040	urban	Algeria	Africa	0.604	Yes	No	0	1
2	Unique	male	Limassol	5239	urban	Cyprus	Europe	0.788	Yes	Yes	660	776
3	Unique	male	Bierutow	580	suburban	Poland	Europe	0.801	Yes	No	0	73
4	Unique	male	Warszaw	3448	urban	Poland	Europe	0.801	Yes	Yes	1180	616
5	Unique	male	Kartuzy	2380	urban	Poland	Europe	0.801	Yes	Yes	200	51
6	Unique	female	Patos-Fier	730	suburban	Albania	Europe	0.705	Yes	No	0	1
7	Unique	female	Ljubljana	1700	urban	Slovenia	Europe	0.858	No	Yes	4425	1060
8	Unique	female	Funarës	1	rural	Albania	Europe	0.705	Yes	Yes	90	181
9	Unique	female	Racoviţa, Jud. Sibiu	80	rural	Romania	Europe	0.725	Yes	Yes	380	371
10	Unique	female	Preutesti	1	rural	Romania	Europe	0.725	Yes	No	0	1
11	Unique	male	Katowice	2352	urban	Poland	Europe	0.801	Yes	No	0	17
12	Unique	female	Gdańsk	1787	urban	Poland	Europe	0.801	Yes	Yes	520	558
13	Unique	female	Tirana	17381	urban	Albania	Europe	0.705	Yes	Yes	1039	751
14	Unique	female	Warszaw	3448	urban	Poland	Europe	0.801	Yes	Yes	120	596
15	Unique	female	Mońki	31	rural	Poland	Europe	0.801	Yes	No	0	9
16	Unique	female	Poznań	2046	urban	Poland	Europe	0.801	Yes	Yes	40	8
17	Unique	female	Heraklion	1500	urban	Greece	Europe	0.766	Yes	Yes	240	148
18	Unique	female	Warszaw	3448	urban	Poland	Europe	0.801	Yes	Yes	40	59
19	Unique	female	Lamkowo	1	rural	Poland	Europe	0.801	Yes	Yes	200	37
20	ProjectStaff	female	Warszaw	3448	urban	Poland	Europe	0.801	Yes	Yes	792	1040
21	Unique	female	Częstochowa	1389	suburban	Poland	Europe	0.801	Yes	Yes	200	41
22	Unique	female	Zabrze	2156	urban	Poland	Europe	0.801	Yes	Yes	50	2
23	Unique	female	Jaworzno	620	suburban	Poland	Europe	0.801	Yes	No	0	13
24	Unique	female	Rudzienko	1	rural	Poland	Europe	0.801	Yes	Yes	40	3
25	Unique	female	Zduny	730	suburban	Poland	Europe	0.801	Yes	Yes	640	434
26	Unique	female	Warszaw	3448	urban	Poland	Europe	0.801	Yes	No	0	13
27	Unique	female	Białystok	4216	urban	Poland	Europe	0.801	Yes	Yes	200	101
28	Unique	female	Szymbark	1	rural	Poland	Europe	0.801	Yes	Yes	240	35
29	Unique	female	Mońki	31	rural	Poland	Europe	0.801	Yes	Yes	6360	720
30	Unique	female	Gdańsk	1787	urban	Poland	Europe	0.801	Yes	No	0	24
31	Unique	female	Gdańsk	1787	urban	Poland	Europe	0.801	Yes	Yes	40	14
32	Unique	female	Oława	1194	suburban	Poland	Europe	0.801	Yes	Yes	1160	341
33	Unique	female	Poznań	2046	urban	Poland	Europe	0.801	Yes	Yes	40	6
34	Unique	female	Łódź	2383	urban	Poland	Europe	0.801	Yes	Yes	40	71
35	Unique	female	Gdańsk	1787	urban	Poland	Europe	0.801	Yes	No	0	2
36	Unique	female	Wieliczka	1500	urban	Poland	Europe	0.801	Yes	Yes	200	51
37	Unique	female	Gliwice	379	suburban	Poland	Europe	0.801	Yes	No	0	1
38	Unique	female	Wrocław	2155	urban	Poland	Europe	0.801	Yes	Yes	80	15
39	Duplicate	female	Wrocław	2155	urban	Poland	Europe	0.801	Yes	No	0	4
40	Unique	female	Szczecin	1350	suburban	Poland	Europe	0.801	Yes	Yes	40	172
41	Unique	female	Wyszków	13	rural	Poland	Europe	0.801	Yes	No	0	153
42	Unique	female	Jankowice	1	rural	Poland	Europe	0.801	Yes	Yes	40	2
43	Unique	female	Warszaw	3448	urban	Poland	Europe	0.801	Yes	No	0	1
44	Unique	female	Elbląg	1599	urban	Poland	Europe	0.801	Yes	No	0	1
45	Unique	female	Szczecinek	830	suburban	Poland	Europe	0.801	Yes	No	0	8
46	Unique	female	Elbasan	502	suburban	Albania	Europe	0.705	Yes	Yes	3801	1161
47	Unique	female	Thessaloniki	7100	urban	Greece	Europe	0.766	Yes	Yes	730	261
48	Unique	male	Pavlodar	799	suburban	Kazakhstan	WesternAsia	0.759	Yes	No	0	1
49	Unique	male	Alaquàs	7761	urban	Spain	Europe	0.765	Yes	No	0	1
50	Unique	male	Zajecar	390	suburban	Serbia	Europe	0.685	Yes	No	0	5
51	Unique	female	Banino	1	rural	Poland	Europe	0.801	Yes	Yes	40	289
52	Unique	female	Pobiedziska	820	suburban	Poland	Europe	0.801	Yes	Yes	14280	1058
53	Unique	female	Donja Trnava	102	rural	Serbia	Europe	0.685	Yes	Yes	40	110
54	Unique	male	Petrila	74	rural	Romania	Europe	0.725	Yes	No	0	1
55	Unique	female	Pașcani	466	suburban	Romania	Europe	0.725	Yes	No	0	1
56	Unique	male	Piatra- Neamt	1100	suburban	Romania	Europe	0.725	Yes	Yes	190	76
57	Unique	female	Carbondale	586	suburban	United States	NorthAmerica	0.797	Yes	No	0	165
58	Unique	female	Pyskowice	580	suburban	Poland	Europe	0.801	Yes	Yes	200	19
59	Unique	female	Bydgoszcz	2001	urban	Poland	Europe	0.801	Yes	No	0	5
60	Unique	female	Elbląg	1599	urban	Poland	Europe	0.801	Yes	No	0	1
61	Unique	female	Poznań	2046	urban	Poland	Europe	0.801	Yes	No	0	1
62	Unique	female	Bieńkowice	1	rural	Poland	Europe	0.801	Yes	No	0	1
63	Unique	female	Warszaw	3448	urban	Poland	Europe	0.801	Yes	No	0	1
64	Unique	female	Paşcani	466	suburban	Romania	Europe	0.725	Yes	Yes	400	781
65	Unique	female	Pavlodar	799	suburban	Kazakhstan	WesternAsia	0.759	Yes	No	0	1
66	Unique	female	Vlore	212	rural	Albania	Europe	0.705	Yes	Yes	23263	843
67	Unique	female	Elbasan	502	suburban	Albania	Europe	0.705	Yes	No	0	1
68	Unique	male	Pavlodar	799	suburban	Kazakhstan	WesternAsia	0.759	Yes	No	0	1
69	Unique	female	Elorrio	194	rural	Spain	Europe	0.765	Yes	Yes	250	565
70	Unique	male	Cairo	19376	urban	Egypt	MiddleEast	0.492	Yes	No	0	1
71	Unique	female	Kaunas	2427	urban	Lithuania	Europe	0.775	Yes	Yes	600	540
72	Unique	female	Porto	5213	urban	Portugal	Europe	0.742	Yes	No	0	1
73	Unique	female	Angra Do Heroísmo	150	rural	Portugal	Europe	0.742	Yes	No	0	2
74	Unique	female	Craiova	2994	urban	Romania	Europe	0.725	Yes	Yes	1585	708
75	Unique	female	Varaždin	1100	suburban	Croatia	Europe	0.768	Yes	Yes	680	300
76	Unique	female	Tomsk	1800	urban	Russian Federation	WesternAsia	0.743	Yes	No	0	59
77	Duplicate	female	Tomsk	1800	urban	Russian Federation	WesternAsia	0.743	Yes	No	0	131
78	Unique	female	Gulbene	785	suburban	Latvia	Europe	0.776	Yes	Yes	400	129
79	Unique	male	Fier	498	suburban	Albania	Europe	0.705	Yes	Yes	480	491
80	Unique	male	Fier	498	suburban	Albania	Europe	0.705	Yes	Yes	200	73
81	Duplicate	male	Fier	498	suburban	Albania	Europe	0.705	Yes	No	0	6
82	Unique	female	Patos-Fier	730	suburban	Albania	Europe	0.705	Yes	No	0	52
83	Unique	female	Titu	230	rural	Romania	Europe	0.725	Yes	No	0	62
84	Unique	male	Pașcani	466	suburban	Romania	Europe	0.725	Yes	No	0	1
85	Unique	male	Pașcani	466	suburban	Romania	Europe	0.725	Yes	No	0	1
86	Unique	male	Radoszyn	1	rural	Poland	Europe	0.801	Yes	No	0	266
87	Unique	male	Patos-Fier	730	suburban	Albania	Europe	0.705	Yes	No	0	1
88	Unique	female	Tórshavn	57	suburban	Faroe Islands	Europe	0.873	No	No	0	1
89	Unique	male	Gostivar	158	rural	Macedonia, the Former Yugoslav Republic Of	Europe	0.66	Yes	No	0	55
90	Unique	female	Geo		unknown	Poland	Europe	0.801	Yes	No	0	506
91	Unique	female	Skopje	950	suburban	Macedonia, the Former Yugoslav Republic Of	Europe	0.66	Yes	No	0	393
92	Unique	female	Rędziny	1	rural	Poland	Europe	0.801	Yes	Yes	160	268
93	Unique	female	Przykona	1	rural	Poland	Europe	0.801	Yes	No	0	13
94	Unique	female	Laskowa	1	rural	Poland	Europe	0.801	Yes	No	0	1
95	Unique	female	Kobyłka	1100	suburban	Poland	Europe	0.801	Yes	No	0	65
96	Unique	female	Pavia	190	rural	Italy	Europe	0.776	Yes	Yes	1375	668
97	Unique	female	Modugno	120	rural	Italy	Europe	0.776	Yes	No	0	74
98	Unique	female	Berlin	3809	urban	Germany	Europe	0.861	No	Yes	350	58
99	Unique	female	Paşcani	466	suburban	Romania	Europe	0.725	Yes	Yes	1100	801
100	Unique	female	Satu Mare	669	suburban	Romania	Europe	0.725	Yes	Yes	160	1
101	Unique	female	Józefosław	770	suburban	Poland	Europe	0.801	Yes	Yes	40	11
102	Unique	female	Bristol	3599	urban	United Kingdom	Europe	0.845	No	No	0	1
103	Unique	female	Beveren	320	suburban	Belgium	Europe	0.849	No	No	0	1
104	Unique	female	Fier	498	suburban	Albania	Europe	0.705	Yes	Yes	200	52
105	Unique	female	Žitorađa	70	rural	Serbia	Europe	0.685	Yes	Yes	200	309
106	Unique	female	Berat	170	rural	Albania	Europe	0.705	Yes	Yes	320	249
107	Unique	female	Tirane	17381	urban	Albania	Europe	0.705	Yes	Yes	4360	650
108	Unique	female	Subkowy	1	rural	Poland	Europe	0.801	Yes	No	0	4
109	Unique	female	Vágur	31	rural	Faroe Islands	Europe	0.873	No	No	0	225
110	Unique	female	Baia Mare	530	suburban	Romania	Europe	0.725	Yes	No	0	2
111	Unique	female	Klaksvik	52	rural	Faroe Islands	Europe	0.873	No	No	0	2
112	Unique	female	Klaksvik	52	rural	Faroe Islands	Europe	0.873	No	No	0	1
113	Unique	female	Stockholm	4800	urban	Sweden	Europe	0.874	No	No	0	2
114	Unique	female	Tórshavn	57	suburban	Faroe Islands	Europe	0.873	No	No	0	2
115	Unique	female	Łódź	2383	urban	Poland	Europe	0.801	Yes	No	0	259
116	Unique	female	Kwidzyn	1700	urban	Poland	Europe	0.801	Yes	Yes	40	14
117	Unique	female	Warszaw	3448	urban	Poland	Europe	0.801	Yes	No	0	1
118	Unique	female	Tórshavn	57	suburban	Faroe Islands	Europe	0.873	No	No	0	3
119	Unique	female	Piaseczno	230	rural	Poland	Europe	0.801	Yes	No	0	156
120	Unique	female	Rokiciny Podhalańskie	1	rural	Poland	Europe	0.801	Yes	Yes	40	42
121	Unique	female	Rokiciny Podhalańskie	1	rural	Poland	Europe	0.801	Yes	No	0	1
122	Unique	female	Stargard	1500	urban	Poland	Europe	0.801	Yes	No	0	640
123	Unique	female	Warszaw	3448	urban	Poland	Europe	0.801	Yes	No	0	123
124	Unique	female	Warszaw	3448	urban	Poland	Europe	0.801	Yes	No	0	1
125	Unique	female	Częstochowa	1389	suburban	Poland	Europe	0.801	Yes	No	0	1
126	Unique	female	Kielce	1780	urban	Poland	Europe	0.801	Yes	No	0	352
127	Unique	female	Kozy	476	suburban	Poland	Europe	0.801	Yes	Yes	290	727
128	Unique	female	Sosnowiec	2219	urban	Poland	Europe	0.801	Yes	Yes	200	66
129	Unique	female	Głogów Małopolski	370	suburban	Poland	Europe	0.801	Yes	Yes	530	334
130	Unique	female	Głogów Małopolski	370	suburban	Poland	Europe	0.801	Yes	Yes	480	433
131	Unique	female	Wrocław	2155	urban	Poland	Europe	0.801	Yes	Yes	80	341
132	Unique	female	Pavia	190	rural	Italy	Europe	0.776	Yes	No	0	6
133	Unique	female	Warszaw	3448	urban	Poland	Europe	0.801	Yes	No	0	1
134	Unique	female	Argos	160	rural	Greece	Europe	0.766	Yes	Yes	50	44
135	Unique	female	Hornsund	1	rural	Norway	Europe	0.889	No	Yes	280	201
136	Unique	female	Tirana	17381	urban	Albania	Europe	0.705	Yes	No	0	62
137	Unique	female	Karditsa	400	suburban	Greece	Europe	0.766	Yes	Yes	80	46
138	Unique	female	Józefosław	770	suburban	Poland	Europe	0.801	Yes	Yes	280	61
139	Unique	female	Lębork	2000	urban	Poland	Europe	0.801	Yes	Yes	545	393
140	Unique	female	Gdynia	1823	urban	Poland	Europe	0.801	Yes	Yes	1220	192
141	Unique	female	Chervonograd	1776	urban	Ukraine	WesternAsia	0.701	Yes	No	0	575
142	Unique	female	Świdnik, Lublin, Woj.Lubelskie	2000	urban	Poland	Europe	0.801	Yes	Yes	50	807
143	Unique	female	Toruń	1751	urban	Poland	Europe	0.801	Yes	Yes	400	855
144	Unique	female	Tomsk	1800	urban	Russian Federation	WesternAsia	0.743	Yes	No	0	1
145	Unique	female	Nowa Sól	1900	urban	Poland	Europe	0.801	Yes	No	0	1
146	Unique	female	Moscow	8537	urban	Russian Federation	WesternAsia	0.743	Yes	Yes	90	112
147	Unique	female	Siechnice	520	suburban	Poland	Europe	0.801	Yes	Yes	2170	615
148	Unique	female	Helsinki	1418	suburban	Finland	Europe	0.876	No	Yes	720	661
149	Duplicate	female	Helsinki	1418	suburban	Finland	Europe	0.876	No	No	0	80
150	Unique	female	Pavullo	123	rural	Italy	Europe	0.776	Yes	Yes	200	281
151	Unique	female	Klaksvik	52	rural	Faroe Islands	Europe	0.873	No	No	0	1
152	Unique	female	Hoyvik	1	rural	Faroe Islands	Europe	0.873	No	Yes	40	228
153	Unique	female	Codogno	790	suburban	Italy	Europe	0.776	Yes	No	0	7
154	Unique	female	Pierre	403	suburban	United States	NorthAmerica	0.797	Yes	Yes	200	434
155	Unique	female	Skedsmo	615	suburban	Norway	Europe	0.889	No	No	0	19
156	Unique	female	Hoyvik	1	rural	Faroe Islands	Europe	0.873	No	No	0	9
157	Unique	female	Alesd	140	rural	Romania	Europe	0.725	Yes	Yes	480	427
158	Unique	male	Madrid	5300	urban	Spain	Europe	0.765	Yes	Yes	340	722
159	Unique	male	Akureyri	137	rural	Iceland	Europe	0.885	No	Yes	40	50
160	Unique	male	Fier	498	suburban	Albania	Europe	0.705	Yes	No	0	4
161	Unique	female	Shkoder	574	suburban	Albania	Europe	0.705	Yes	Yes	8120	892
162	Unique	male	Kirkenes	1649	suburban	Norway	Europe	0.889	No	No	0	651
163	Unique	female	Wad		unknown	Afghanistan	MiddleEast	0.35	Yes	Yes	40	1
164	Unique	male	Vestre Jakobselv	5	rural	Norway	Europe	0.889	No	Yes	200	360
165	Unique	female	Cluj-Napoca	1808	urban	Romania	Europe	0.725	Yes	Yes	690	780
166	Unique	female	Kleszczyna	1	rural	Poland	Europe	0.801	Yes	Yes	40	3
167	Unique	female	Vestre Jakobselv	5	rural	Norway	Europe	0.889	No	Yes	40	1
168	Unique	male	Aalborg	954	suburban	Denmark	Europe	0.873	No	No	0	6
169	Unique	female	Fier	498	suburban	Albania	Europe	0.705	Yes	Yes	200	52
170	Unique	male	Fier	498	suburban	Albania	Europe	0.705	Yes	No	0	8
171	Unique	male	Velzys Panevezys District	27	rural	Lithuania	Europe	0.775	Yes	No	0	1
172	Unique	male	Strendur	1	rural	Faroe Islands	Europe	0.873	No	Yes	120	251
173	Unique	female	Vestre Jakobselv	5	rural	Norway	Europe	0.889	No	No	0	1
174	Unique	female	Pavlodar	799	suburban	Kazakhstan	WesternAsia	0.759	Yes	No	0	1
175	Unique	female	Pavlodar	799	suburban	Kazakhstan	WesternAsia	0.759	Yes	No	0	1
176	Unique	female	Vestre Jakobselv	5	rural	Norway	Europe	0.889	No	Yes	40	29
177	Unique	female	Kazan	2700	urban	Russian Federation	WesternAsia	0.743	Yes	No	0	188
178	Unique	female	Pavlodar	799	suburban	Kazakhstan	WesternAsia	0.759	Yes	No	0	1
179	Unique	female	Velzys Panevezys District	27	rural	Lithuania	Europe	0.775	Yes	No	0	341
180	Unique	male	Thessaloniki	7100	urban	Greece	Europe	0.766	Yes	Yes	2285	965
181	Duplicate	male	Oinofyta	85	rural	Greece	Europe	0.766	Yes	No	0	2
182	Unique	male	Oinofyta	85	rural	Greece	Europe	0.766	Yes	Yes	2460	286
183	Unique	female	Heraklion	1500	urban	Greece	Europe	0.766	Yes	Yes	1280	339
184	Unique	female	Paşcani	466	suburban	Romania	Europe	0.725	Yes	Yes	260	260
185	Unique	female	Düzce	300	suburban	Turkey	MiddleEast	0.675	Yes	Yes	1280	648
186	Unique	female	Baia Mare	530	suburban	Romania	Europe	0.725	Yes	Yes	400	78
187	Unique	male	Ekibastuz	8110	urban	Kazakhstan	WesternAsia	0.759	Yes	No	0	1
188	Unique	female	Ankara	7000	urban	Turkey	MiddleEast	0.675	Yes	No	0	1
189	Unique	female	Gdańsk	1787	urban	Poland	Europe	0.801	Yes	No	0	14
190	Unique	female	Warszaw	3448	urban	Poland	Europe	0.801	Yes	Yes	240	898
191	Unique	female	Lębork	2000	urban	Poland	Europe	0.801	Yes	Yes	4780	772
192	Unique	female	Smolec	300	suburban	Poland	Europe	0.801	Yes	No	0	3
193	Unique	female	Dubrovnik	2000	urban	Croatia	Europe	0.768	Yes	Yes	3670	675
194	Unique	female	Tórshavn	57	suburban	Faroe Islands	Europe	0.873	No	No	0	129
195	Unique	female	Czluchow	1200	suburban	Poland	Europe	0.801	Yes	No	0	1
196	Unique	female	Ruda Śląska	1775	urban	Poland	Europe	0.801	Yes	No	0	329
197	Unique	female	Przysietnica	1	rural	Poland	Europe	0.801	Yes	Yes	600	481
198	Unique	male	Burgos	1600	urban	Spain	Europe	0.765	Yes	Yes	400	258
199	ProjectStaff	female	Klaksvik	52	rural	Faroe Islands	Europe	0.873	No	Yes	130	993
200	Unique	female	Tórshavn	57	suburban	Faroe Islands	Europe	0.873	No	Yes	40	228
201	Unique	female	Brno	1800	urban	Czech Republic	Europe	0.85	No	No	0	1
202	Unique	female	Kozłów Biskupi	1	rural	Poland	Europe	0.801	Yes	Yes	40	4
203	Unique	female	Świerzno	30	rural	Poland	Europe	0.801	Yes	No	0	1138
204	Unique	female	Pobiedziska	820	suburban	Poland	Europe	0.801	Yes	Yes	960	301
205	Unique	female	Płochocin	1	rural	Poland	Europe	0.801	Yes	No	0	1
206	Unique	female	Warszaw	3448	urban	Poland	Europe	0.801	Yes	Yes	500	457
207	Unique	female	Słupsk	2216	urban	Poland	Europe	0.801	Yes	Yes	14520	820
208	Unique	female	Kos		unknown	Poland	Europe	0.801	Yes	Yes	440	313
209	Unique	female	Šalčininkai	2253	urban	Lithuania	Europe	0.775	Yes	Yes	280	291
210	Unique	female	Dortmund	2100	urban	Germany	Europe	0.861	No	No	0	7
211	Unique	female	Alcala De Henares	2200	urban	Spain	Europe	0.765	Yes	No	0	567
212	Unique	female	Elbasan	502	suburban	Albania	Europe	0.705	Yes	No	0	65
213	Unique	female	Elbasan	502	suburban	Albania	Europe	0.705	Yes	No	0	61
214	Unique	female	Zaragoza	680	suburban	Spain	Europe	0.765	Yes	No	0	87
215	Unique	female	Zaragoza	680	suburban	Spain	Europe	0.765	Yes	Yes	410	664
216	Unique	female	Lørenskog	527	suburban	Norway	Europe	0.889	No	No	0	35
217	Unique	female	Istanbul	5904	urban	Turkey	MiddleEast	0.675	Yes	No	0	1
218	Unique	female	Sáp	1	rural	Hungary	Europe	0.777	Yes	No	0	15
219	Unique	male	Glyvrar	1	rural	Faroe Islands	Europe	0.873	No	Yes	50	25
220	Unique	female	Klaksvik	52	rural	Faroe Islands	Europe	0.873	No	No	0	1
221	Unique	female	Klaksvik	52	rural	Faroe Islands	Europe	0.873	No	No	0	1
222	Unique	female	Klaksvik	52	rural	Faroe Islands	Europe	0.873	No	Yes	40	911
223	Unique	male	Istanbul	5904	urban	Turkey	MiddleEast	0.675	Yes	No	0	1
224	Unique	male	Budapest	3351	urban	Hungary	Europe	0.777	Yes	Yes	200	17
225	Unique	male	Fier	498	suburban	Albania	Europe	0.705	Yes	Yes	200	1
226	Unique	female	Skopje	950	suburban	Macedonia, the Former Yugoslav Republic Of	Europe	0.66	Yes	No	0	1
227	Unique	female	Skopje	950	suburban	Macedonia, the Former Yugoslav Republic Of	Europe	0.66	Yes	Yes	400	626
228	Unique	female	Valmiera	1365	suburban	Latvia	Europe	0.776	Yes	Yes	200	10
229	Unique	male	Kuçove	190	rural	Albania	Europe	0.705	Yes	No	0	2
230	Unique	female	Fier	498	suburban	Albania	Europe	0.705	Yes	Yes	200	95
231	Unique	female	Tirana	17381	urban	Albania	Europe	0.705	Yes	Yes	40	70
232	Unique	female	Fier	498	suburban	Albania	Europe	0.705	Yes	Yes	200	1
233	Unique	male	Krosno	1100	suburban	Poland	Europe	0.801	Yes	Yes	280	801
234	Unique	female	Gorzów Wielkopolski	1446	suburban	Poland	Europe	0.801	Yes	Yes	440	511
235	Unique	female	Stawiski	180	rural	Poland	Europe	0.801	Yes	No	0	260
236	Unique	male	Ostrów Mazowiecka	1017	suburban	Poland	Europe	0.801	Yes	Yes	1440	891
237	Unique	male	Wołczyn	790	suburban	Poland	Europe	0.801	Yes	No	0	219
238	Unique	female	Skopje	950	suburban	Macedonia, the Former Yugoslav Republic Of	Europe	0.66	Yes	Yes	400	415
239	Unique	female	Donja Trnava	102	rural	Serbia	Europe	0.685	Yes	Yes	4295	675
240	Unique	female	Suceava	1771	urban	Romania	Europe	0.725	Yes	Yes	40	3
241	Unique	female	Fier	498	suburban	Albania	Europe	0.705	Yes	No	0	43
242	Duplicate	female	Fier	498	suburban	Albania	Europe	0.705	Yes	No	0	45
243	Unique	male	Zagreb	4055	urban	Croatia	Europe	0.768	Yes	Yes	3790	846
244	Unique	female	Katowice	2352	urban	Poland	Europe	0.801	Yes	No	0	16
245	Unique	female	Kingston	1232	suburban	United States	NorthAmerica	0.797	Yes	No	0	1
246	Unique	male	Washington	3920	urban	United States	NorthAmerica	0.797	Yes	Yes	40	116
247	Unique	female	Liverpool	11210	urban	United Kingdom	Europe	0.845	No	No	0	1
248	ProjectStaff	male	Warszaw	3448	urban	Poland	Europe	0.801	Yes	No	0	1
249	Unique	female	Vlore	212	rural	Albania	Europe	0.705	Yes	Yes	10058	462
250	Unique	female	Fier	498	suburban	Albania	Europe	0.705	Yes	No	0	73
251	Unique	female	Fier	498	suburban	Albania	Europe	0.705	Yes	No	0	1
252	Unique	female	Mosjøen	1528	suburban	Norway	Europe	0.889	No	Yes	40	59
253	Unique	female	Constanta	2270	urban	Romania	Europe	0.725	Yes	No	0	3
254	Unique	female	Çanakkale	300	suburban	Turkey	MiddleEast	0.675	Yes	Yes	230	133
255	Unique	male	Puerto Del Rosario	2000	urban	Spain	Europe	0.765	Yes	No	0	147
256	Unique	female	Orihuela	260	rural	Spain	Europe	0.765	Yes	No	0	199
257	Unique	female	Vadu-Parului, Prahova	1	rural	Romania	Europe	0.725	Yes	No	0	5
258	Unique	female	Buzau	1400	suburban	Romania	Europe	0.725	Yes	No	0	255
259	Unique	female	Târgu-Jiu	810	suburban	Romania	Europe	0.725	Yes	Yes	200	11
260	Unique	female	Leeds	9450	urban	United Kingdom	Europe	0.845	No	No	0	91
261	Unique	female	Titu	230	rural	Romania	Europe	0.725	Yes	No	0	309
262	Unique	female	Iași	3092	urban	Romania	Europe	0.725	Yes	No	0	10
263	Unique	female	Klaksvik	52	rural	Faroe Islands	Europe	0.873	No	No	0	2
264	Unique	female	Zejtun	1500	urban	Malta	Europe	0.815	No	No	0	1
265	Unique	female	Boldesti-Scaeni	320	suburban	Romania	Europe	0.725	Yes	No	0	24
266	Unique	female	Cluj-Napoca	1808	urban	Romania	Europe	0.725	Yes	Yes	200	33
267	Unique	male	Athens	17040	urban	Greece	Europe	0.766	Yes	Yes	250	147
268	Unique	male	Lyri	1	rural	Greece	Europe	0.766	Yes	No	0	1
269	Unique	male	Kambsdalur	1	rural	Faroe Islands	Europe	0.873	No	No	0	1
270	Unique	female	Limassol	5239	urban	Cyprus	Europe	0.788	Yes	Yes	190	74
271	Unique	female	Xanthi	410	suburban	Greece	Europe	0.766	Yes	No	0	62
272	Duplicate	female	Xanthi	410	suburban	Greece	Europe	0.766	Yes	No	0	1
273	Unique	female	Thessaloniki	7100	urban	Greece	Europe	0.766	Yes	No	0	4
274	Unique	male	Poznań	2046	urban	Poland	Europe	0.801	Yes	Yes	60	24
275	Unique	female	Balteni	1	rural	Romania	Europe	0.725	Yes	Yes	280	712
276	Unique	female	Galati	1000	suburban	Romania	Europe	0.725	Yes	Yes	400	760
277	Unique	female	Pisa	492	suburban	Italy	Europe	0.776	Yes	Yes	200	271
278	Unique	male	Annecy	3745	urban	France	Europe	0.809	Yes	Yes	40	111
279	Unique	male	Tuam	1300	suburban	Ireland	Europe	0.865	No	No	0	18
280	Unique	female	Seattle	3430	urban	United States	NorthAmerica	0.797	Yes	No	0	1
281	Unique	male	Iași	3092	urban	Romania	Europe	0.725	Yes	Yes	17485	958
282	Unique	male	Iași	3092	urban	Romania	Europe	0.725	Yes	Yes	1575	310
283	Unique	male	Iași	3092	urban	Romania	Europe	0.725	Yes	No	0	1
284	Unique	male	Ipotesti	1	rural	Romania	Europe	0.725	Yes	Yes	3510	802
285	Unique	female	Sebis	91	rural	Romania	Europe	0.725	Yes	No	0	265
286	Unique	female	Brasov	103	rural	Romania	Europe	0.725	Yes	No	0	289
287	ProjectStaff	female	Svanvik	1	rural	Norway	Europe	0.889	No	No	0	1
288	Unique	female	Alghero	200	rural	Italy	Europe	0.776	Yes	Yes	690	706
289	Unique	female	Beius	440	suburban	Romania	Europe	0.725	Yes	No	0	7
290	Unique	female	Paşcani	466	suburban	Romania	Europe	0.725	Yes	Yes	690	1142
291	Unique	female	Modena	1000	suburban	Italy	Europe	0.776	Yes	Yes	200	170
292	Unique	female	Ghimbav	170	rural	Romania	Europe	0.725	Yes	Yes	200	19
293	Unique	female	Caracal	440	suburban	Romania	Europe	0.725	Yes	Yes	2030	700
294	Unique	female	Siret	180	rural	Romania	Europe	0.725	Yes	No	0	2
295	Unique	female	Hulubesti	1	rural	Romania	Europe	0.725	Yes	Yes	40	30
296	Unique	female	Giurgiu	1300	suburban	Romania	Europe	0.725	Yes	Yes	290	420
297	Unique	female	Bitola	180	rural	Macedonia, the Former Yugoslav Republic Of	Europe	0.66	Yes	No	0	57
298	Unique	female	Vilnius	1392	urban	Lithuania	Europe	0.775	Yes	No	0	1
299	Unique	male	Nis	431	suburban	Serbia	Europe	0.685	Yes	Yes	6520	1032
300	Unique	female	Pavlodar	799	suburban	Kazakhstan	WesternAsia	0.759	Yes	No	0	1
301	Unique	male	Kazan	2700	urban	Russian Federation	WesternAsia	0.743	Yes	No	0	187
302	Unique	male	Iași	3092	urban	Romania	Europe	0.725	Yes	No	0	2
303	Unique	male	Iași	3092	urban	Romania	Europe	0.725	Yes	No	0	2
304	Unique	male	Hereford	89	rural	United Kingdom	Europe	0.845	No	Yes	400	285
305	Unique	female	Voghera	622	suburban	Italy	Europe	0.776	Yes	No	0	1
306	Unique	female	Vigevano	770	suburban	Italy	Europe	0.776	Yes	No	0	2
307	Unique	female	Perugia	370	suburban	Italy	Europe	0.776	Yes	No	0	1
308	Unique	female	Sibiu	1200	suburban	Romania	Europe	0.725	Yes	Yes	840	655
309	Unique	female	Bologna	2766	urban	Italy	Europe	0.776	Yes	Yes	40	81
310	Unique	female	Giurgiu	1300	suburban	Romania	Europe	0.725	Yes	No	0	37
311	Duplicate	female	Vigevano	770	suburban	Italy	Europe	0.776	Yes	No	0	1
312	Unique	female	Bitola	180	rural	Macedonia, the Former Yugoslav Republic Of	Europe	0.66	Yes	No	0	708
313	Unique	female	Targoviste	300	suburban	Romania	Europe	0.725	Yes	No	0	1
314	Unique	female	Sibiu	1200	suburban	Romania	Europe	0.725	Yes	No	0	64
315	Unique	female	Barrafranca	240	rural	Italy	Europe	0.776	Yes	No	0	483
316	Unique	male	Kikinda	200	rural	Serbia	Europe	0.685	Yes	Yes	1755	656
317	Unique	male	Klaksvik	52	rural	Faroe Islands	Europe	0.873	No	Yes	40	810
318	Unique	female	Drohiczyn	128	rural	Poland	Europe	0.801	Yes	No	0	19
319	Unique	female	Opole Lubelskie	569	suburban	Poland	Europe	0.801	Yes	Yes	40	8
320	Unique	male	Parchowo	26	rural	Poland	Europe	0.801	Yes	Yes	360	737
321	Unique	male	Garwolin	760	suburban	Poland	Europe	0.801	Yes	Yes	5	1076
322	Unique	male	Kartuzy	2380	urban	Poland	Europe	0.801	Yes	No	0	333
323	Unique	male	Lubliniec	260	rural	Poland	Europe	0.801	Yes	No	0	1
324	Unique	male	Mońki	31	rural	Poland	Europe	0.801	Yes	Yes	5570	283
325	Unique	male	Sad		unknown	United Kingdom	Europe	0.845	No	No	0	1
326	Unique	male	Elche	710	suburban	Spain	Europe	0.765	Yes	Yes	50	418
327	Unique	male	Burnaby	2569	urban	Canada	NorthAmerica	0.841		No	0	1
328	Unique	male	Poznań	2046	urban	Poland	Europe	0.801	Yes	No	0	257
329	Unique	male	Kraków	2323	urban	Poland	Europe	0.801	Yes	Yes	40	14
330	Unique	female	Birr	1329	suburban	Ireland	Europe	0.865	No	No	0	1
331	Unique	female	Ljubljana	1700	urban	Slovenia	Europe	0.858	No	Yes	40	3
332	Unique	male	Kovin	140	rural	Serbia	Europe	0.685	Yes	Yes	40	1
333	Unique	female	Cetinje	20	rural	Montenegro	Europe	0.746	Yes	No	0	8
334	Unique	male	Paris	20169	urban	France	Europe	0.809	Yes	Yes	200	1
335	Unique	female	Durres	520	suburban	Albania	Europe	0.705	Yes	Yes	40	615
336	Unique	female	Lyon	10000	urban	France	Europe	0.809	Yes	No	0	2
337	Unique	male	Saltash	300	suburban	United Kingdom	Europe	0.845	No	No	0	1
338	Unique	female	Tirana	17381	urban	Albania	Europe	0.705	Yes	Yes	800	569
339	Unique	male	Târgu-Jiu	810	suburban	Romania	Europe	0.725	Yes	No	0	1
340	Unique	female	Piatra- Neamt	1100	suburban	Romania	Europe	0.725	Yes	Yes	1000	705
341	Unique	female	Moscow	8537	urban	Russian Federation	WesternAsia	0.743	Yes	Yes	140	65
342	Unique	female	Galati	1000	suburban	Romania	Europe	0.725	Yes	No	0	1
343	Unique	female	Ruse	84	rural	Bulgaria	Europe	0.714	Yes	No	0	298
344	Unique	male	Petrila	74	rural	Romania	Europe	0.725	Yes	No	0	1
345	Unique	female	Sandanski	1100	suburban	Bulgaria	Europe	0.714	Yes	No	0	3
346	Unique	male	Maasmechelen	499	suburban	Belgium	Europe	0.849	No	Yes	200	395
347	Unique	female	Stockholm	4800	urban	Sweden	Europe	0.874	No	Yes	290	32
348	Unique	male	Słupsk	2216	urban	Poland	Europe	0.801	Yes	No	0	259
349	Unique	female	Koczargi Stare	1	rural	Poland	Europe	0.801	Yes	No	0	327
350	Unique	male	Fier	498	suburban	Albania	Europe	0.705	Yes	No	0	2
351	Unique	male	Iași	3092	urban	Romania	Europe	0.725	Yes	Yes	50	58
352	Unique	female	Puszczykowo	590	suburban	Poland	Europe	0.801	Yes	No	0	418
353	Unique	female	Chudów	1	rural	Poland	Europe	0.801	Yes	No	0	1
354	Unique	female	Wyszków	13	rural	Poland	Europe	0.801	Yes	No	0	1
355	Unique	female	Bytom	2442	urban	Poland	Europe	0.801	Yes	Yes	3280	1161
356	Unique	female	Słupsk	2216	urban	Poland	Europe	0.801	Yes	No	0	210
357	Unique	female	Gdańsk	1787	urban	Poland	Europe	0.801	Yes	Yes	200	82
358	Unique	female	Nidzica	2000	urban	Poland	Europe	0.801	Yes	Yes	720	789
359	Unique	female	Warszaw	3448	urban	Poland	Europe	0.801	Yes	Yes	40	12
360	Unique	male	Targoviste	300	suburban	Romania	Europe	0.725	Yes	No	0	295
361	Unique	female	Lyon	10000	urban	France	Europe	0.809	Yes	No	0	1
362	Unique	male	Nicosia	2500	urban	Cyprus	Europe	0.788	Yes	Yes	150	72
363	Unique	female	Fier	498	suburban	Albania	Europe	0.705	Yes	No	0	1
364	Unique	male	Bačka Palanka	220	rural	Serbia	Europe	0.685	Yes	No	0	1
365	Unique	male	Saint Aubin	180	rural	France	Europe	0.809	Yes	No	0	18
366	ProjectStaff	female	Warszaw	3448	urban	Poland	Europe	0.801	Yes	Yes	1296	985
367	Unique	female	Gdynia	1823	urban	Poland	Europe	0.801	Yes	Yes	80	268
368	Unique	female	Warszaw	3448	urban	Poland	Europe	0.801	Yes	Yes	40	362
369	Unique	female	Toruń	1751	urban	Poland	Europe	0.801	Yes	Yes	40	9
370	Unique	female	Słupsk	2216	urban	Poland	Europe	0.801	Yes	No	0	259
371	Unique	female	Kuçove	190	rural	Albania	Europe	0.705	Yes	No	0	2
372	Unique	female	Shkoder	574	suburban	Albania	Europe	0.705	Yes	Yes	30548	932
373	Unique	female	Spata	220	rural	Greece	Europe	0.766	Yes	Yes	2295	697
374	Unique	female	Fier	498	suburban	Albania	Europe	0.705	Yes	No	0	1
375	Unique	female	Altrincham	3966	urban	United Kingdom	Europe	0.845	No	Yes	530	759
376	Unique	female	Trikala	900	suburban	Greece	Europe	0.766	Yes	No	0	721
377	Unique	female	Tomsk	1800	urban	Russian Federation	WesternAsia	0.743	Yes	No	0	54
378	Unique	female	Portovenere	466	suburban	Italy	Europe	0.776	Yes	No	0	1
379	Unique	female	Slatina	1300	suburban	Romania	Europe	0.725	Yes	Yes	10291	801
380	Unique	female	Nedelea	1	rural	Romania	Europe	0.725	Yes	No	0	28
381	Unique	female	Thessaloniki	7100	urban	Greece	Europe	0.766	Yes	No	0	1
382	Unique	female	Sparta	230	rural	Greece	Europe	0.766	Yes	No	0	1
383	Unique	male	Chalkida	1900	urban	Greece	Europe	0.766	Yes	Yes	200	404
384	Unique	female	Tórshavn	57	suburban	Faroe Islands	Europe	0.873	No	Yes	120	95
385	Unique	female	Vestre Jakobselv	5	rural	Norway	Europe	0.889	No	Yes	40	1
386	Unique	male	Runavík	38	rural	Faroe Islands	Europe	0.873	No	No	0	202
387	Unique	female	Oława	1194	suburban	Poland	Europe	0.801	Yes	Yes	5480	963
388	Unique	female	Warszaw	3448	urban	Poland	Europe	0.801	Yes	No	0	6
389	Unique	female	Konstancin Jeziorna	1000	suburban	Poland	Europe	0.801	Yes	Yes	40	12
390	Unique	female	Tomsk	1800	urban	Russian Federation	WesternAsia	0.743	Yes	No	0	1
391	Unique	female	Rawa Mazowiecka	1300	suburban	Poland	Europe	0.801	Yes	No	0	356
392	Unique	female	Tłuchowo	47	rural	Poland	Europe	0.801	Yes	No	0	178
393	Unique	female	Plewiska	300	suburban	Poland	Europe	0.801	Yes	No	0	1
394	Unique	female	Warszaw	3448	urban	Poland	Europe	0.801	Yes	Yes	130	769
395	Unique	female	Chwiram	1	rural	Poland	Europe	0.801	Yes	No	0	259
396	Unique	female	Poznań	2046	urban	Poland	Europe	0.801	Yes	Yes	320	15
397	Unique	female	Gdańsk	1787	urban	Poland	Europe	0.801	Yes	Yes	150	61
398	Unique	female	Kluczbork	1952	urban	Poland	Europe	0.801	Yes	Yes	40	94
399	Unique	female	Warszaw	3448	urban	Poland	Europe	0.801	Yes	Yes	40	2
400	Unique	female	Warszaw	3448	urban	Poland	Europe	0.801	Yes	No	0	1
401	Unique	female	Tłuchowo	47	rural	Poland	Europe	0.801	Yes	No	0	762
402	Unique	male	Olhão	350	suburban	Portugal	Europe	0.742	Yes	Yes	40	585
403	Unique	female	Vlore	212	rural	Albania	Europe	0.705	Yes	Yes	3240	209
404	Unique	male	Mońki	31	rural	Poland	Europe	0.801	Yes	No	0	1
405	Unique	female	Warszaw	3448	urban	Poland	Europe	0.801	Yes	No	0	1
406	Unique	female	Rożyńsk Wielki	1	rural	Poland	Europe	0.801	Yes	No	0	1
407	Unique	female	Rożyńsk Wielki	1	rural	Poland	Europe	0.801	Yes	No	0	1
408	Unique	female	Lipinki	1	rural	Poland	Europe	0.801	Yes	Yes	240	19
409	Unique	female	Wrocław	2155	urban	Poland	Europe	0.801	Yes	No	0	6
410	Unique	female	Łąkorz	1	rural	Poland	Europe	0.801	Yes	Yes	40	9
411	Unique	female	Kraków	2323	urban	Poland	Europe	0.801	Yes	No	0	28
412	Unique	female	Kraków	2323	urban	Poland	Europe	0.801	Yes	No	0	428
413	Unique	female	Poznań	2046	urban	Poland	Europe	0.801	Yes	Yes	8405	665
414	Unique	female	Timisoara	2447	urban	Romania	Europe	0.725	Yes	Yes	90	25
415	Unique	male	Patos-Fier	730	suburban	Albania	Europe	0.705	Yes	No	0	33
416	Unique	female	Fier	498	suburban	Albania	Europe	0.705	Yes	No	0	1
417	Unique	male	Izmir	4761	urban	Turkey	MiddleEast	0.675	Yes	No	0	1
418	Unique	male	Tirana	17381	urban	Albania	Europe	0.705	Yes	No	0	1
419	Unique	male	Ikorodu	2107	urban	Nigeria	Africa	0.349	Yes	No	0	1
420	Unique	female	Shkoder	574	suburban	Albania	Europe	0.705	Yes	No	0	33
421	Unique	female	Elbasan	502	suburban	Albania	Europe	0.705	Yes	Yes	200	119
422	Unique	male	Battle	194	rural	United Kingdom	Europe	0.845	No	No	0	1
423	Unique	male	Norrtälje	2292	urban	Sweden	Europe	0.874	No	Yes	400	120
424	Unique	female	Fier	498	suburban	Albania	Europe	0.705	Yes	Yes	200	1
425	Unique	female	Fier	498	suburban	Albania	Europe	0.705	Yes	Yes	200	2
426	Unique	female	Tórshavn	57	suburban	Faroe Islands	Europe	0.873	No	Yes	40	306
427	Unique	male	Fier	498	suburban	Albania	Europe	0.705	Yes	No	0	2
428	Unique	male	Santa Eulària Des Riu	2	rural	Spain	Europe	0.765	Yes	No	0	1
429	Unique	female	Fier	498	suburban	Albania	Europe	0.705	Yes	Yes	200	52
430	Unique	male	Donostia-San Sebastian	3078	urban	Spain	Europe	0.765	Yes	Yes	150	328
431	Unique	male	Petrila	74	rural	Romania	Europe	0.725	Yes	No	0	1
432	Unique	female	Fier	498	suburban	Albania	Europe	0.705	Yes	Yes	9215	1010
433	Unique	male	Poznań	2046	urban	Poland	Europe	0.801	Yes	No	0	187
434	Unique	male	Oslo	3300	urban	Norway	Europe	0.889	No	No	0	1
435	Unique	female	Banino	1	rural	Poland	Europe	0.801	Yes	No	0	25
436	Unique	female	Przyszowice	1	rural	Poland	Europe	0.801	Yes	Yes	200	235
437	Unique	female	Warszaw	3448	urban	Poland	Europe	0.801	Yes	Yes	40	113
438	Unique	female	Târgu-Jiu	810	suburban	Romania	Europe	0.725	Yes	No	0	1
439	Unique	female	Paşcani	466	suburban	Romania	Europe	0.725	Yes	Yes	600	738
440	Unique	female	Târgu-Jiu	810	suburban	Romania	Europe	0.725	Yes	No	0	60
441	Unique	female	Fier	498	suburban	Albania	Europe	0.705	Yes	No	0	47
442	Unique	female	Kežmarok	660	suburban	Slovakia	Europe	0.804	Yes	No	0	342
443	ProjectStaff	female	Dønna	8	rural	Norway	Europe	0.889	No	Yes	40	138
444	Duplicate	female	Moscow	8537	urban	Russian Federation	WesternAsia	0.743	Yes	No	0	11
445	Unique	female	Moscow	8537	urban	Russian Federation	WesternAsia	0.743	Yes	Yes	470	172
446	Unique	female	Nicosia	2500	urban	Cyprus	Europe	0.788	Yes	No	0	46
447	Unique	female	Myślenice	670	suburban	Poland	Europe	0.801	Yes	Yes	350	751
448	Unique	female	Lublin	2310	urban	Poland	Europe	0.801	Yes	No	0	1
449	Unique	female	Chełm	1812	urban	Poland	Europe	0.801	Yes	No	0	21
450	Unique	female	Nowe Skalmierzyce	3019	urban	Poland	Europe	0.801	Yes	Yes	560	812
451	Unique	female	Turek	1900	urban	Poland	Europe	0.801	Yes	Yes	2560	446
452	Unique	female	Wrocław	2155	urban	Poland	Europe	0.801	Yes	Yes	40	6
453	Unique	female	Mińsk Mazowiecki	3100	urban	Poland	Europe	0.801	Yes	Yes	40	9
454	Unique	female	Wołomin	2100	urban	Poland	Europe	0.801	Yes	No	0	354
455	Unique	female	Ostróda	2300	urban	Poland	Europe	0.801	Yes	Yes	1574	790
456	Unique	female	Lublin	2310	urban	Poland	Europe	0.801	Yes	No	0	14
457	Unique	female	Lublin	2310	urban	Poland	Europe	0.801	Yes	No	0	461
458	Unique	female	Lublin	2310	urban	Poland	Europe	0.801	Yes	No	0	3
459	Unique	female	Pyskowice	580	suburban	Poland	Europe	0.801	Yes	Yes	200	2
460	Unique	female	Kraków	2323	urban	Poland	Europe	0.801	Yes	Yes	300	209
461	Unique	female	Otwock	949	suburban	Poland	Europe	0.801	Yes	No	0	15
462	Unique	male	Klaksvik	52	rural	Faroe Islands	Europe	0.873	No	Yes	40	651
463	Unique	female	Genova	2400	urban	Italy	Europe	0.776	Yes	No	0	102
464	Unique	female	Vlore	212	rural	Albania	Europe	0.705	Yes	No	0	1
465	Unique	male	Rio De Janeiro	5377	urban	Brazil	SouthAmerica	0.574	Yes	No	0	26
466	Unique	female	Fier	498	suburban	Albania	Europe	0.705	Yes	Yes	440	130
467	Unique	male	Nuuk	1	rural	Greenland	Europe	0.873	No	No	0	202
468	Unique	female	Montigny Le Bretonneux	2827	urban	France	Europe	0.809	Yes	No	0	11
469	Unique	female	Rus	1	rural	Romania	Europe	0.725	Yes	No	0	437
470	Unique	female	Grenoble	8648	urban	France	Europe	0.809	Yes	No	0	20
471	Unique	female	Desio	3000	urban	Italy	Europe	0.776	Yes	Yes	1680	640
472	Unique	female	Carrara	890	suburban	Italy	Europe	0.776	Yes	No	0	256
473	Unique	male	Algeciras	1400	suburban	Spain	Europe	0.765	Yes	Yes	190	111
474	Unique	male	Orihuela	260	rural	Spain	Europe	0.765	Yes	Yes	780	504
475	Unique	female	Tórshavn	57	suburban	Faroe Islands	Europe	0.873	No	No	0	2
476	Unique	male	Vestmanna	57	rural	Faroe Islands	Europe	0.873	No	Yes	240	313
477	ProjectStaff	female	Tromsø	3000	urban	Norway	Europe	0.889	No	Yes	40	25
478	Unique	female	Poprad	810	suburban	Slovakia	Europe	0.804	Yes	Yes	640	790
479	Unique	female	Krapkowice	780	suburban	Poland	Europe	0.801	Yes	Yes	40	7
480	Unique	female	Borsa, Maramures	65	rural	Romania	Europe	0.725	Yes	No	0	88
481	Unique	female	Naples	8500	urban	Italy	Europe	0.776	Yes	No	0	147
482	Unique	male	Kaunas	2427	urban	Lithuania	Europe	0.775	Yes	No	0	3
483	Unique	female	Fier	498	suburban	Albania	Europe	0.705	Yes	No	0	2
484	Unique	male	Dal		unknown	United States	NorthAmerica	0.797	Yes	No	0	178
485	Unique	male	Richardson	1241	suburban	United States	NorthAmerica	0.797	Yes	No	0	2
486	Unique	male	Athens	17040	urban	Greece	Europe	0.766	Yes	No	0	86
487	Unique	female	Marsascala	2700	urban	Malta	Europe	0.815	No	No	0	1
488	Unique	male	Budapest	3351	urban	Hungary	Europe	0.777	Yes	No	0	133
489	Unique	female	Satu Mare	669	suburban	Romania	Europe	0.725	Yes	Yes	1290	507
490	Unique	female	Coruña	6613	urban	Spain	Europe	0.765	Yes	Yes	400	623
491	Unique	male	Kaunas	2427	urban	Lithuania	Europe	0.775	Yes	No	0	2
492	Unique	female	Iași	3092	urban	Romania	Europe	0.725	Yes	No	0	178
493	Unique	female	Rovereto	800	suburban	Italy	Europe	0.776	Yes	Yes	490	358
494	Unique	female	Monfalcone	1400	suburban	Italy	Europe	0.776	Yes	Yes	80	129
495	Unique	female	Negotino	45	rural	Macedonia, the Former Yugoslav Republic Of	Europe	0.66	Yes	No	0	1
496	Unique	male	Kayseri		urban	Turkey	MiddleEast	0.675	Yes	No	0	57
497	Unique	female	Bitola	180	rural	Macedonia, the Former Yugoslav Republic Of	Europe	0.66	Yes	No	0	1
498	Unique	female	Gdynia	1823	urban	Poland	Europe	0.801	Yes	No	0	51
499	Unique	male	London	5634	urban	United Kingdom	Europe	0.845	No	Yes	200	24
500	Unique	female	Boldesti-Scaeni	320	suburban	Romania	Europe	0.725	Yes	Yes	80	509
501	Unique	female	Biecz	260	rural	Poland	Europe	0.801	Yes	Yes	160	116
502	Unique	female	Pobiedziska	820	suburban	Poland	Europe	0.801	Yes	Yes	324	19
503	Unique	male	Poznań	2046	urban	Poland	Europe	0.801	Yes	Yes	50	514
504	Unique	male	Ząbki	2900	urban	Poland	Europe	0.801	Yes	No	0	12
505	Unique	male	Dalvik	3	rural	Iceland	Europe	0.885	No	No	0	1
506	Unique	female	Hov	1	rural	Faroe Islands	Europe	0.873	No	Yes	240	746
507	Unique	female	Pavlodar	799	suburban	Kazakhstan	WesternAsia	0.759	Yes	No	0	472
508	Unique	female	Pavlodar	799	suburban	Kazakhstan	WesternAsia	0.759	Yes	No	0	1
509	Unique	female	Pavlodar	799	suburban	Kazakhstan	WesternAsia	0.759	Yes	Yes	80	206
510	Unique	female	Pavlodar	799	suburban	Kazakhstan	WesternAsia	0.759	Yes	No	0	1
511	Unique	female	Tórshavn	57	suburban	Faroe Islands	Europe	0.873	No	No	0	2
512	Unique	female	Klaksvik	52	rural	Faroe Islands	Europe	0.873	No	No	0	105
513	Unique	female	Klaksvik	52	rural	Faroe Islands	Europe	0.873	No	Yes	40	812
514	Unique	female	Fier	498	suburban	Albania	Europe	0.705	Yes	Yes	480	454
515	Unique	female	Bodø	2911	suburban	Norway	Europe	0.889	No	No	0	14
516	Unique	female	Landskrona	2524	urban	Sweden	Europe	0.874	No	No	0	299
517	Unique	female	Klaksvik	52	rural	Faroe Islands	Europe	0.873	No	Yes	40	245
518	Unique	female	Täby	2374	urban	Sweden	Europe	0.874	No	No	0	1
519	Unique	female	Rozdrażew	1	rural	Poland	Europe	0.801	Yes	No	0	324
520	Unique	female	Klaksvik	52	rural	Faroe Islands	Europe	0.873	No	No	0	246
521	Unique	female	Białystok	4216	urban	Poland	Europe	0.801	Yes	No	0	1
522	Unique	male	Helsinki	1418	suburban	Finland	Europe	0.876	No	No	0	1
523	Unique	male	Uppsala	3400	urban	Sweden	Europe	0.874	No	No	0	33
524	Unique	male	Argir	1	rural	Faroe Islands	Europe	0.873	No	Yes	40	325
525	Unique	male	Hoyvik	1	rural	Faroe Islands	Europe	0.873	No	Yes	40	202
526	Unique	male	Copenhagen	6800	urban	Denmark	Europe	0.873	No	Yes	400	140
527	Unique	female	Fier	498	suburban	Albania	Europe	0.705	Yes	Yes	200	25
528	Unique	female	Klaksvik	52	rural	Faroe Islands	Europe	0.873	No	Yes	200	27
529	Unique	male	Tórshavn	57	suburban	Faroe Islands	Europe	0.873	No	Yes	40	22
530	Unique	female	Cork	3300	urban	Ireland	Europe	0.865	No	No	0	1
531	Unique	female	Sørvágur	16	rural	Faroe Islands	Europe	0.873	No	Yes	40	227
532	Unique	female	Cesky Tesin	720	suburban	Czech Republic	Europe	0.85	No	No	0	7
533	Unique	female	Palmela	140	rural	Portugal	Europe	0.742	Yes	Yes	400	737
534	Unique	female	Tallinn	2800	urban	Estonia	Europe	0.818	No	Yes	240	760
535	Unique	female	Municipality Of Ii	7	rural	Finland	Europe	0.876	No	Yes	1110	665
536	Unique	female	Warszaw	3448	urban	Poland	Europe	0.801	Yes	Yes	480	432
537	Unique	female	Gøtu Leirvík	1	rural	Faroe Islands	Europe	0.873	No	No	0	1
538	Unique	female	Hvalba	1	rural	Faroe Islands	Europe	0.873	No	Yes	40	230
539	Unique	female	Klaksvik	52	rural	Faroe Islands	Europe	0.873	No	No	0	3
540	Unique	female	Tórshavn	57	suburban	Faroe Islands	Europe	0.873	No	No	0	1
541	Duplicate	female	Tórshavn	57	suburban	Faroe Islands	Europe	0.873	No	No	0	418
542	Duplicate	female	Tórshavn	57	suburban	Faroe Islands	Europe	0.873	No	No	0	2
543	Unique	male	Søldarfjørður	1	rural	Faroe Islands	Europe	0.873	No	Yes	200	249
544	Unique	male	Boguchwała	220	rural	Poland	Europe	0.801	Yes	No	0	1
545	Unique	female	Ankara	7000	urban	Turkey	MiddleEast	0.675	Yes	No	0	1
546	Unique	male	Pașcani	466	suburban	Romania	Europe	0.725	Yes	No	0	1
547	Unique	male	Gdańsk	1787	urban	Poland	Europe	0.801	Yes	No	0	1
548	Unique	male	Kriva Palanka	28	rural	Macedonia, the Former Yugoslav Republic Of	Europe	0.66	Yes	No	0	97
549	Unique	female	Budapest	3351	urban	Hungary	Europe	0.777	Yes	Yes	200	818
550	Unique	male	Moscow	8537	urban	Russian Federation	WesternAsia	0.743	Yes	Yes	1070	798
551	Unique	female	Limbaži County	15	rural	Latvia	Europe	0.776	Yes	Yes	1065	964
552	Unique	female	Warszaw	3448	urban	Poland	Europe	0.801	Yes	No	0	2
553	Unique	female	Brugge	855	suburban	Belgium	Europe	0.849	No	Yes	1800	473
554	Unique	female	Buzau	1400	suburban	Romania	Europe	0.725	Yes	Yes	200	420
555	Unique	male	Thessaloniki	7100	urban	Greece	Europe	0.766	Yes	No	0	1
556	Unique	male	Athens	17040	urban	Greece	Europe	0.766	Yes	Yes	100	387
557	Unique	female	Pașcani	466	suburban	Romania	Europe	0.725	Yes	Yes	50	12
558	Unique	male	Buzau	1400	suburban	Romania	Europe	0.725	Yes	No	0	219
559	Unique	female	Chalkida	1900	urban	Greece	Europe	0.766	Yes	Yes	3590	902
560	Unique	female	Skopje	950	suburban	Macedonia, the Former Yugoslav Republic Of	Europe	0.66	Yes	No	0	1
561	Unique	female	Hoyvik	1	rural	Faroe Islands	Europe	0.873	No	No	0	513
562	Unique	female	Narvik	2086	suburban	Norway	Europe	0.889	No	No	0	1
563	Unique	female	Nicosia	2500	urban	Cyprus	Europe	0.788	Yes	Yes	190	74
564	Unique	female	Vaslui	5588	urban	Romania	Europe	0.725	Yes	No	0	245
565	Unique	female	Vaslui	5588	urban	Romania	Europe	0.725	Yes	No	0	2
566	Unique	female	Bucharest	8260	urban	Romania	Europe	0.725	Yes	No	0	31
567	Unique	female	Fier	498	suburban	Albania	Europe	0.705	Yes	Yes	8405	703
568	Unique	female	Warszaw	3448	urban	Poland	Europe	0.801	Yes	No	0	1
569	Unique	female	Jemielnica	64	rural	Poland	Europe	0.801	Yes	No	0	1
570	Unique	female	Thessaloniki	7100	urban	Greece	Europe	0.766	Yes	Yes	1780	955
571	Unique	female	Kropyvnytskyi	2300	urban	Ukraine	WesternAsia	0.701	Yes	No	0	1
572	Unique	male	Manisa		urban	Turkey	MiddleEast	0.675	Yes	No	0	1
573	Unique	male	Pașcani	466	suburban	Romania	Europe	0.725	Yes	No	0	2
574	Unique	female	Pașcani	466	suburban	Romania	Europe	0.725	Yes	No	0	2
575	Unique	female	Scornicești	70	rural	Romania	Europe	0.725	Yes	No	0	1
576	Unique	male	Žepče	107	rural	Bosnia and Herzegovina	Europe	0.658	Yes	Yes	700	635
577	Unique	female	Belgrade	3241	urban	Serbia	Europe	0.685	Yes	No	0	1
578	Unique	male	Kikinda	200	rural	Serbia	Europe	0.685	Yes	No	0	43
579	Unique	female	Dundaga	7	rural	Latvia	Europe	0.776	Yes	No	0	2
580	Unique	male	Baykal Village	1	rural	Bulgaria	Europe	0.714	Yes	Yes	750	823
581	Unique	female	Havirov	2200	urban	Czech Republic	Europe	0.85	No	No	0	3
582	Unique	female	Kielce	1780	urban	Poland	Europe	0.801	Yes	No	0	1
583	Unique	female	Warszaw	3448	urban	Poland	Europe	0.801	Yes	Yes	440	48
584	Unique	female	Łódź	2383	urban	Poland	Europe	0.801	Yes	No	0	4
585	Unique	female	Manowo	34	rural	Poland	Europe	0.801	Yes	Yes	570	1073
586	Unique	female	Tychy	1563	urban	Poland	Europe	0.801	Yes	No	0	1
587	Unique	female	Nowe Skalmierzyce	3019	urban	Poland	Europe	0.801	Yes	No	0	231
588	Unique	female	Warszaw	3448	urban	Poland	Europe	0.801	Yes	Yes	80	29
589	Unique	female	Gdańsk	1787	urban	Poland	Europe	0.801	Yes	No	0	1
590	Unique	female	Gdańsk	1787	urban	Poland	Europe	0.801	Yes	No	0	354
591	Unique	female	Gdańsk	1787	urban	Poland	Europe	0.801	Yes	No	0	1
592	Unique	male	Ruda Śląska	1775	urban	Poland	Europe	0.801	Yes	Yes	120	766
593	Unique	male	Teresin	130	rural	Poland	Europe	0.801	Yes	No	0	1
594	Unique	male	Warszaw	3448	urban	Poland	Europe	0.801	Yes	Yes	40	1
595	Unique	male	Walbrzych	110	rural	Poland	Europe	0.801	Yes	No	0	317
596	Unique	male	Warszaw	3448	urban	Poland	Europe	0.801	Yes	No	0	1
597	Unique	male	Tórshavn	57	suburban	Faroe Islands	Europe	0.873	No	Yes	840	644
598	Unique	male	Warszaw	3448	urban	Poland	Europe	0.801	Yes	No	0	7
599	Unique	male	Strzyzow	620	suburban	Poland	Europe	0.801	Yes	No	0	1
600	Unique	male	Działdowo	1863	urban	Poland	Europe	0.801	Yes	No	0	356
601	Unique	male	Poznań	2046	urban	Poland	Europe	0.801	Yes	No	0	6
602	Unique	male	Nólsoy	26	rural	Faroe Islands	Europe	0.873	No	No	0	1
603	Unique	male	London	5634	urban	United Kingdom	Europe	0.845	No	No	0	13
604	Unique	male	Seroczyn	1	rural	Poland	Europe	0.801	Yes	No	0	1
605	Unique	male	Warszaw	3448	urban	Poland	Europe	0.801	Yes	No	0	1
606	Unique	female	Oradea	1700	urban	Romania	Europe	0.725	Yes	No	0	1
607	Unique	male	Ciechanów	1340	suburban	Poland	Europe	0.801	Yes	No	0	356
608	Unique	male	Poznań	2046	urban	Poland	Europe	0.801	Yes	Yes	40	2
609	Unique	male	Pozuelo De Alarcon	2000	urban	Spain	Europe	0.765	Yes	No	0	1
610	Unique	female	Rio De Janeiro	5377	urban	Brazil	SouthAmerica	0.574	Yes	Yes	860	483
611	Unique	female	Tallinn	2800	urban	Estonia	Europe	0.818	No	No	0	1
612	Unique	male	Oulu	145	rural	Finland	Europe	0.876	No	Yes	50	1
613	Unique	male	Sint-Niklaas	920	suburban	Belgium	Europe	0.849	No	Yes	290	51
614	Unique	male	Kutno	1300	suburban	Poland	Europe	0.801	Yes	No	0	346
615	Unique	female	Medellin	6747	urban	Colombia	SouthAmerica	0.585	Yes	No	0	1
616	Unique	male	Orihuela	260	rural	Spain	Europe	0.765	Yes	Yes	200	357
617	Unique	female	Opole	861	suburban	Poland	Europe	0.801	Yes	No	0	103
618	Unique	male	Tiana	1100	suburban	Spain	Europe	0.765	Yes	Yes	40	10
619	Unique	female	Fier	498	suburban	Albania	Europe	0.705	Yes	Yes	400	291
620	Unique	female	Mętków	1	rural	Poland	Europe	0.801	Yes	No	0	288
621	Unique	female	Gorzów Wielkopolski	1446	suburban	Poland	Europe	0.801	Yes	No	0	24
622	Unique	female	Otrębusy	1	rural	Poland	Europe	0.801	Yes	Yes	40	2
623	Unique	female	Bieruń	480	suburban	Poland	Europe	0.801	Yes	No	0	341
624	Unique	female	Stargard	1500	urban	Poland	Europe	0.801	Yes	No	0	258
625	Unique	female	Łask	1100	suburban	Poland	Europe	0.801	Yes	No	0	334
626	Unique	female	Warszaw	3448	urban	Poland	Europe	0.801	Yes	Yes	1380	860
627	Unique	female	Wrocław	2155	urban	Poland	Europe	0.801	Yes	No	0	1
628	Unique	female	Radom	95	rural	Poland	Europe	0.801	Yes	No	0	11
629	Unique	female	Gdynia	1823	urban	Poland	Europe	0.801	Yes	Yes	850	325
630	Unique	female	Poznań	2046	urban	Poland	Europe	0.801	Yes	Yes	160	417
631	Unique	female	Gorzów Wielkopolski	1446	suburban	Poland	Europe	0.801	Yes	No	0	1
632	Unique	female	Tirana	17381	urban	Albania	Europe	0.705	Yes	No	0	185
633	Unique	female	Stare Babice	506	suburban	Poland	Europe	0.801	Yes	Yes	120	19
634	Unique	female	Wrocław	2155	urban	Poland	Europe	0.801	Yes	No	0	4
635	Unique	female	Piaseczno	230	rural	Poland	Europe	0.801	Yes	No	0	52
636	Unique	female	Kielce	1780	urban	Poland	Europe	0.801	Yes	Yes	150	28
637	Unique	female	Częstochowa	1389	suburban	Poland	Europe	0.801	Yes	Yes	40	323
638	Unique	female	Sierpc	1000	suburban	Poland	Europe	0.801	Yes	No	0	1
639	Unique	female	Warszaw	3448	urban	Poland	Europe	0.801	Yes	No	0	1
640	Unique	female	Poznań	2046	urban	Poland	Europe	0.801	Yes	Yes	80	5
641	Unique	female	Gdańsk	1787	urban	Poland	Europe	0.801	Yes	No	0	1
642	Unique	female	Wrocław	2155	urban	Poland	Europe	0.801	Yes	No	0	7
643	Unique	female	Suwałki	1100	suburban	Poland	Europe	0.801	Yes	No	0	1
644	Unique	male	Tórshavn	57	suburban	Faroe Islands	Europe	0.873	No	Yes	40	2
645	Unique	male	Tórshavn	57	suburban	Faroe Islands	Europe	0.873	No	No	0	1
646	Unique	male	Klaksvik	52	rural	Faroe Islands	Europe	0.873	No	No	0	2
647	Unique	male	Klaksvik	52	rural	Faroe Islands	Europe	0.873	No	No	0	2
648	Unique	male	Nyborg	120	rural	Denmark	Europe	0.873	No	No	0	335
649	Unique	male	Oinofyta	85	rural	Greece	Europe	0.766	Yes	No	0	136
650	Unique	male	Vágur	31	rural	Faroe Islands	Europe	0.873	No	Yes	40	224
651	Unique	female	Stalowa Wola	741	suburban	Poland	Europe	0.801	Yes	No	0	1
652	Unique	female	Stalowa Wola	741	suburban	Poland	Europe	0.801	Yes	No	0	1
653	Unique	female	Warszaw	3448	urban	Poland	Europe	0.801	Yes	No	0	1
654	Unique	female	Gliwice	379	suburban	Poland	Europe	0.801	Yes	Yes	200	2
655	Unique	male	Hoyvik	1	rural	Faroe Islands	Europe	0.873	No	No	0	2
656	Unique	male	Norwich	4100	urban	United Kingdom	Europe	0.845	No	Yes	150	58
657	Unique	male	Terrassa	3138	urban	Spain	Europe	0.765	Yes	Yes	1380	472
658	Unique	male	Plano	1475	suburban	United States	NorthAmerica	0.797	Yes	No	0	233
659	Unique	male	Alcanena	110	rural	Portugal	Europe	0.742	Yes	No	0	3
660	Unique	male	Pozuelo De Alarcon	2000	urban	Spain	Europe	0.765	Yes	Yes	1090	389
661	Unique	male	Úbeda	87	rural	Spain	Europe	0.765	Yes	Yes	200	698
662	Unique	male	Humenné	1200	suburban	Slovakia	Europe	0.804	Yes	Yes	50	1
663	Unique	female	Yogyakarta	14200	urban	Indonesia	Asia	0.584	Yes	Yes	40	1
664	Unique	female	Bačka Palanka	220	rural	Serbia	Europe	0.685	Yes	No	0	63
665	Unique	male	Iin Kunta	7	rural	Finland	Europe	0.876	No	No	0	1
666	ProjectStaff	male	Warszaw	3448	urban	Poland	Europe	0.801	Yes	No	0	744
667	Unique	female	Rio De Janeiro	5377	urban	Brazil	SouthAmerica	0.574	Yes	Yes	80	32
668	Unique	female	Šiauliai	29	rural	Lithuania	Europe	0.775	Yes	Yes	280	708
669	Unique	male	Braga	1000	suburban	Portugal	Europe	0.742	Yes	No	0	79
670	Unique	female	Wałcz	690	suburban	Poland	Europe	0.801	Yes	No	0	93
671	Unique	female	Dobrzyki	1	rural	Poland	Europe	0.801	Yes	Yes	400	422
672	Unique	female	Krosinko	1	rural	Poland	Europe	0.801	Yes	Yes	160	43
673	Unique	female	Wrocław	2155	urban	Poland	Europe	0.801	Yes	Yes	80	24
674	Duplicate	female	Wrocław	2155	urban	Poland	Europe	0.801	Yes	No	0	27
675	Unique	female	Reda	880	suburban	Poland	Europe	0.801	Yes	No	0	2
676	Unique	female	Kraków	2323	urban	Poland	Europe	0.801	Yes	No	0	1
677	Unique	female	Warszaw	3448	urban	Poland	Europe	0.801	Yes	Yes	540	845
678	Unique	male	Warszaw	3448	urban	Poland	Europe	0.801	Yes	No	0	1
679	Unique	male	Longyearbyen	0.04	rural	Svalbard And Jan Mayen	Europe	0.889	No	Yes	200	25
680	Unique	female	Pavlodar	799	suburban	Kazakhstan	WesternAsia	0.759	Yes	No	0	1
681	Unique	female	Byala Slatina	132	rural	Bulgaria	Europe	0.714	Yes	No	0	125
682	Unique	female	Chelopech	1	rural	Bulgaria	Europe	0.714	Yes	Yes	800	453
683	Unique	female	Gdynia	1823	urban	Poland	Europe	0.801	Yes	No	0	992
684	Unique	female	Antwerp	2572	urban	Belgium	Europe	0.849	No	No	0	7
685	Unique	male	Tłuchowo	47	rural	Poland	Europe	0.801	Yes	No	0	178
686	Unique	male	Dąbrówka	42	rural	Poland	Europe	0.801	Yes	Yes	50	1
687	Unique	female	Złotoryja	1400	suburban	Poland	Europe	0.801	Yes	Yes	360	1166
688	Unique	female	Mońki	31	rural	Poland	Europe	0.801	Yes	Yes	40	115
689	Unique	male	Pavlodar	799	suburban	Kazakhstan	WesternAsia	0.759	Yes	No	0	106
690	Unique	female	Stavanger	3000	urban	Norway	Europe	0.889	No	No	0	2
691	Unique	female	Kragujevac	212	rural	Serbia	Europe	0.685	Yes	No	0	1
692	Unique	female	Kraków	2323	urban	Poland	Europe	0.801	Yes	Yes	970	793
693	Unique	female	Poznań	2046	urban	Poland	Europe	0.801	Yes	No	0	1
694	Unique	female	Gdańsk	1787	urban	Poland	Europe	0.801	Yes	No	0	1
695	Unique	female	Warszaw	3448	urban	Poland	Europe	0.801	Yes	Yes	180	160
696	Unique	female	Warszaw	3448	urban	Poland	Europe	0.801	Yes	Yes	80	385
697	Unique	female	Głogów Małopolski	370	suburban	Poland	Europe	0.801	Yes	Yes	200	24
698	Unique	female	Warszaw	3448	urban	Poland	Europe	0.801	Yes	Yes	40	4
699	Unique	female	Świdnica	2600	urban	Poland	Europe	0.801	Yes	Yes	40	6
700	Unique	female	Tarnów	1514	urban	Poland	Europe	0.801	Yes	Yes	1440	427
701	Unique	female	Reda	880	suburban	Poland	Europe	0.801	Yes	Yes	40	3
702	Unique	female	Poznań	2046	urban	Poland	Europe	0.801	Yes	No	0	1
703	Unique	female	Grodzisk Mazowiecki	444	suburban	Poland	Europe	0.801	Yes	Yes	40	18
704	Unique	female	Zabrze	2156	urban	Poland	Europe	0.801	Yes	Yes	50	451
705	Unique	female	Kartuzy	2380	urban	Poland	Europe	0.801	Yes	Yes	40	143
706	Unique	female	Warszaw	3448	urban	Poland	Europe	0.801	Yes	Yes	200	112
707	Unique	female	Częstochowa	1389	suburban	Poland	Europe	0.801	Yes	No	0	2
708	Unique	female	Warszaw	3448	urban	Poland	Europe	0.801	Yes	No	0	1
709	Unique	female	Nowogard	1300	suburban	Poland	Europe	0.801	Yes	No	0	6
710	Unique	female	Wrocław	2155	urban	Poland	Europe	0.801	Yes	Yes	240	71
711	Unique	female	Warszaw	3448	urban	Poland	Europe	0.801	Yes	Yes	12475	878
712	Unique	female	Warszaw	3448	urban	Poland	Europe	0.801	Yes	Yes	290	400
713	Unique	female	Tychy	1563	urban	Poland	Europe	0.801	Yes	Yes	80	1075
714	Unique	female	Skoger	710	suburban	Norway	Europe	0.889	No	Yes	160	384
715	Unique	female	Whalley	240	rural	United Kingdom	Europe	0.845	No	No	0	5
716	Unique	female	Heraklion	1500	urban	Greece	Europe	0.766	Yes	No	0	131
717	Unique	female	Klaksvik	52	rural	Faroe Islands	Europe	0.873	No	No	0	244
718	Unique	female	Nyborg	120	rural	Denmark	Europe	0.873	No	No	0	211
719	Unique	male	Zgorzelec	1900	urban	Poland	Europe	0.801	Yes	No	0	1
720	Unique	male	Velzys Panevezys District	27	rural	Lithuania	Europe	0.775	Yes	No	0	341
721	Unique	female	Algiers	10150	urban	Algeria	Europe	0.604	Yes	No	0	1
722	Unique	male	Tozeur	300	suburban	Tunisia	Africa	0.585	Yes	No	0	440
723	Unique	female	Uppsala	3400	urban	Sweden	Europe	0.874	No	No	0	1
724	Unique	female	Fier	498	suburban	Albania	Europe	0.705	Yes	Yes	520	86
725	Unique	female	Honiatycze	1	rural	Poland	Europe	0.801	Yes	Yes	40	2
726	Unique	female	Satu Mare	669	suburban	Romania	Europe	0.725	Yes	No	0	485
727	Unique	male	Mosjøen	1528	suburban	Norway	Europe	0.889	No	No	0	1
728	Unique	female	Fier	498	suburban	Albania	Europe	0.705	Yes	Yes	3280	343
729	Unique	female	Warszaw	3448	urban	Poland	Europe	0.801	Yes	No	0	38
730	Unique	female	Opole	861	suburban	Poland	Europe	0.801	Yes	Yes	160	209
731	Unique	female	Fier	498	suburban	Albania	Europe	0.705	Yes	Yes	7920	336
732	Unique	male	Zary	1200	suburban	Poland	Europe	0.801	Yes	Yes	40	3
733	Unique	male	Ustka	1600	urban	Poland	Europe	0.801	Yes	No	0	1
734	Unique	female	Sumgayit	3193	urban	Azerbaijan	WesternAsia	0.683	Yes	No	0	427
735	Unique	female	Toszek	370	suburban	Poland	Europe	0.801	Yes	Yes	240	241
736	Unique	female	Velbastaður	1	rural	Faroe Islands	Europe	0.873	No	No	0	713
737	Unique	female	Grong	2	rural	Norway	Europe	0.889	No	Yes	40	244
738	Unique	female	Fier	498	suburban	Albania	Europe	0.705	Yes	No	0	19
739	Unique	female	Fier	498	suburban	Albania	Europe	0.705	Yes	No	0	1
740	Unique	female	Lublin	2310	urban	Poland	Europe	0.801	Yes	Yes	40	759
741	Unique	male	Kraków	2323	urban	Poland	Europe	0.801	Yes	No	0	1
742	Unique	female	Purda	1	rural	Poland	Europe	0.801	Yes	No	0	64
743	Unique	female	Pobiedziska	820	suburban	Poland	Europe	0.801	Yes	Yes	15030	762
744	Unique	male	Kraków	2323	urban	Poland	Europe	0.801	Yes	No	0	1
745	Unique	male	Poznań	2046	urban	Poland	Europe	0.801	Yes	Yes	1260	920
746	Unique	male	Mońki	31	rural	Poland	Europe	0.801	Yes	No	0	1
747	Unique	female	Gliwice	379	suburban	Poland	Europe	0.801	Yes	No	0	653
748	Unique	male	Pavlodar	799	suburban	Kazakhstan	WesternAsia	0.759	Yes	No	0	1
749	Unique	female	경기도	8628	urban	Korea, Republic of	Asia	0.777	Yes	No	0	1
750	Unique	female	Thessaloniki	7100	urban	Greece	Europe	0.766	Yes	No	0	260
751	Unique	male	Jijel	2100	urban	Algeria	Europe	0.604	Yes	No	0	1
752	Unique	female	Tomsk	1800	urban	Russian Federation	WesternAsia	0.743	Yes	Yes	400	727
753	Unique	male	Mosjøen	1528	suburban	Norway	Europe	0.889	No	No	0	1
754	ProjectStaff	male	Svanvik	1	rural	Norway	Europe	0.889	No	No	0	1
755	Unique	male	Eiði	1	rural	Faroe Islands	Europe	0.873	No	No	0	32
756	Unique	female	Bari	2800	urban	Italy	Europe	0.776	Yes	Yes	200	292
757	Unique	male	Vejle	109	rural	Denmark	Europe	0.873	No	No	0	659
758	Unique	female	Sotkamo	4	rural	Finland	Europe	0.876	No	No	0	2
759	Unique	female	Tecuci	400	suburban	Romania	Europe	0.725	Yes	No	0	1
760	Unique	male	Uppingham	610	suburban	United Kingdom	Europe	0.845	No	Yes	190	55
761	Unique	male	Galway	42	rural	Ireland	Europe	0.865	No	No	0	1
762	Unique	female	Ploiesti	3394	urban	Romania	Europe	0.725	Yes	No	0	107
763	Unique	female	Skorzewo	1	rural	Poland	Europe	0.801	Yes	Yes	120	91
764	Unique	female	Skorzewo	1	rural	Poland	Europe	0.801	Yes	No	0	1
765	Unique	female	Ljubljana	1700	urban	Slovenia	Europe	0.858	No	No	0	1
766	Unique	female	Chișinău	4329	urban	Moldova, Republic of	Europe	0.638	Yes	No	0	367
767	Unique	female	Braga	1000	suburban	Portugal	Europe	0.742	Yes	No	0	624
768	Unique	female	Poznań	2046	urban	Poland	Europe	0.801	Yes	Yes	10464	917
769	Unique	female	Goncelin	170	rural	France	Europe	0.809	Yes	Yes	280	782
770	Unique	female	Naberezhney Chelny	3000	urban	Russian Federation	WesternAsia	0.743	Yes	No	0	188
771	Unique	female	Haifa	4500	urban	Israel	MiddleEast	0.809	Yes	No	0	89
772	Unique	female	Vilnius	1392	urban	Lithuania	Europe	0.775	Yes	Yes	1060	747
773	Unique	female	Vestre Jakobselv	5	rural	Norway	Europe	0.889	No	Yes	40	1
774	Unique	female	Klaksvik	52	rural	Faroe Islands	Europe	0.873	No	No	0	2
775	Unique	female	Shkoder	574	suburban	Albania	Europe	0.705	Yes	Yes	2527	1028
776	ProjectStaff	female	Hoyvik	1	rural	Faroe Islands	Europe	0.873	No	No	0	9
777	ProjectStaff	female	Hoyvik	1	rural	Faroe Islands	Europe	0.873	No	Yes	130	950
778	Unique	female	Mosjøen	1528	suburban	Norway	Europe	0.889	No	Yes	80	190
779	ProjectStaff	female	Versailles	3322	urban	France	Europe	0.809	Yes	No	0	1
780	Unique	female	Tórshavn	57	suburban	Faroe Islands	Europe	0.873	No	No	0	1
781	Unique	female	Ludus	230	rural	Romania	Europe	0.725	Yes	No	0	320
782	Unique	male	Seregno	3500	urban	Italy	Europe	0.776	Yes	Yes	600	422
783	Unique	female	Zaragoza	680	suburban	Spain	Europe	0.765	Yes	No	0	282
784	Unique	female	Elbląg	1599	urban	Poland	Europe	0.801	Yes	No	0	5
785	Unique	female	Pavone Canavese	350	suburban	Italy	Europe	0.776	Yes	No	0	4
786	Unique	male	Warszaw	3448	urban	Poland	Europe	0.801	Yes	Yes	480	435
787	Unique	male	Chorzów	3492	urban	Poland	Europe	0.801	Yes	No	0	1
788	Unique	male	Pobiedziska	820	suburban	Poland	Europe	0.801	Yes	Yes	3130	1100
789	Unique	male	Kobyłka	1100	suburban	Poland	Europe	0.801	Yes	No	0	212
790	Unique	female	Fier	498	suburban	Albania	Europe	0.705	Yes	Yes	200	1
791	Unique	female	Elbasan	502	suburban	Albania	Europe	0.705	Yes	No	0	67
792	Unique	female	Elbasan	502	suburban	Albania	Europe	0.705	Yes	Yes	275	90
793	Unique	female	Bucharest	8260	urban	Romania	Europe	0.725	Yes	Yes	200	36
794	Unique	male	Chorzów	3492	urban	Poland	Europe	0.801	Yes	No	0	344
795	Unique	male	Wrocław	2155	urban	Poland	Europe	0.801	Yes	No	0	1
796	Unique	female	Omaha	1304	suburban	United States	NorthAmerica	0.797	Yes	No	0	2
797	Unique	female	Pavlodar	799	suburban	Kazakhstan	WesternAsia	0.759	Yes	No	0	1
798	Unique	female	Wrocław	2155	urban	Poland	Europe	0.801	Yes	Yes	80	14
799	Unique	female	Titu	230	rural	Romania	Europe	0.725	Yes	Yes	140	260
800	Unique	female	Ustrzyki Dolne	560	suburban	Poland	Europe	0.801	Yes	No	0	772
801	Unique	female	Wrzosowa	1	rural	Poland	Europe	0.801	Yes	Yes	120	308
802	Unique	female	Łódź	2383	urban	Poland	Europe	0.801	Yes	No	0	93
803	Unique	female	Słupsk	2216	urban	Poland	Europe	0.801	Yes	Yes	200	107
804	Unique	female	Jasionówka	1	rural	Poland	Europe	0.801	Yes	Yes	280	754
805	Unique	female	Kartuzy	2380	urban	Poland	Europe	0.801	Yes	Yes	5265	900
806	Unique	female	Kunów	430	suburban	Poland	Europe	0.801	Yes	Yes	80	348
807	Unique	female	Toruń	1751	urban	Poland	Europe	0.801	Yes	Yes	200	7
808	Unique	female	Kraków	2323	urban	Poland	Europe	0.801	Yes	No	0	1
809	Unique	female	Warszaw	3448	urban	Poland	Europe	0.801	Yes	Yes	80	18
810	Unique	female	Warszaw	3448	urban	Poland	Europe	0.801	Yes	Yes	40	381
811	Unique	female	Warszaw	3448	urban	Poland	Europe	0.801	Yes	No	0	1
812	Unique	female	Bielsko-Biala	4232	urban	Poland	Europe	0.801	Yes	No	0	1
813	Unique	female	Elbląg	1599	urban	Poland	Europe	0.801	Yes	No	0	259
814	Unique	female	Wieliszew	1	rural	Poland	Europe	0.801	Yes	Yes	120	20
815	Unique	female	Longyearbyen	1	rural	Norway	Europe	0.889	No	Yes	40	13
816	Unique	female	Łódź	2383	urban	Poland	Europe	0.801	Yes	Yes	120	667
817	Unique	female	Kraków	2323	urban	Poland	Europe	0.801	Yes	No	0	385
818	Unique	male	Faridabad	2421	urban	India	Asia	0.477	Yes	No	0	7
819	Unique	female	Klaksvik	52	rural	Faroe Islands	Europe	0.873	No	Yes	190	118
820	Unique	female	Tórshavn	57	suburban	Faroe Islands	Europe	0.873	No	No	0	2
821	Unique	female	Oslo	3300	urban	Norway	Europe	0.889	No	No	0	1
822	Unique	female	Elbasan	502	suburban	Albania	Europe	0.705	Yes	No	0	379
823	Unique	female	Klaksvik	52	rural	Faroe Islands	Europe	0.873	No	No	0	1
824	Unique	female	Klaksvik	52	rural	Faroe Islands	Europe	0.873	No	No	0	1
825	Unique	female	Tórshavn	57	suburban	Faroe Islands	Europe	0.873	No	Yes	40	228
826	Unique	female	Warszaw	3448	urban	Poland	Europe	0.801	Yes	Yes	200	120
827	Unique	female	Zalewo	360	suburban	Poland	Europe	0.801	Yes	Yes	200	149
828	Unique	female	Lip		unknown	Poland	Europe	0.801	Yes	No	0	38
829	Unique	female	Zator	320	suburban	Poland	Europe	0.801	Yes	No	0	365
830	Unique	female	Tarnowskie Góry	730	suburban	Poland	Europe	0.801	Yes	Yes	5645	387
831	Unique	female	Ruszów	1	rural	Poland	Europe	0.801	Yes	No	0	1
832	Unique	female	Kobyłka	1100	suburban	Poland	Europe	0.801	Yes	Yes	320	792
833	Unique	female	Warszaw	3448	urban	Poland	Europe	0.801	Yes	No	0	14
834	Unique	female	Staniszewo	1	rural	Poland	Europe	0.801	Yes	No	0	287
835	Unique	female	Kraków	2323	urban	Poland	Europe	0.801	Yes	Yes	2520	704
836	Unique	female	Grodzisk Mazowiecki	444	suburban	Poland	Europe	0.801	Yes	Yes	40	36
837	Unique	female	Słupsk	2216	urban	Poland	Europe	0.801	Yes	Yes	480	792
838	Unique	female	Tarnów	1514	urban	Poland	Europe	0.801	Yes	No	0	191
839	Unique	female	Brzesko	1400	suburban	Poland	Europe	0.801	Yes	Yes	310	791
840	Unique	female	Witaszyce	1	rural	Poland	Europe	0.801	Yes	No	0	9
841	Unique	female	Warszaw	3448	urban	Poland	Europe	0.801	Yes	Yes	40	166
842	Unique	female	Drobin	310	suburban	Poland	Europe	0.801	Yes	No	0	1
843	Unique	female	Dolsk	250	rural	Poland	Europe	0.801	Yes	No	0	7
844	Unique	female	Bielsko-Biala	4232	urban	Poland	Europe	0.801	Yes	No	0	1
845	Unique	female	Łódź	2383	urban	Poland	Europe	0.801	Yes	Yes	350	713
846	Unique	female	Lędziny	530	suburban	Poland	Europe	0.801	Yes	Yes	80	657
847	Unique	female	Vestre Jakobselv	5	rural	Norway	Europe	0.889	No	Yes	40	1
848	Unique	male	Tórshavn	57	suburban	Faroe Islands	Europe	0.873	No	No	0	229
849	Unique	female	Braila	67	rural	Romania	Europe	0.725	Yes	Yes	970	482
850	Unique	female	Hamburg	2464	urban	Germany	Europe	0.861	No	No	0	390
851	Unique	female	Sassari	232	rural	Italy	Europe	0.776	Yes	No	0	172
852	Unique	female	Pavlodar	799	suburban	Kazakhstan	WesternAsia	0.759	Yes	No	0	1
853	Unique	male	Olkusz	1400	suburban	Poland	Europe	0.801	Yes	No	0	28
854	Unique	male	Kobyłka	1100	suburban	Poland	Europe	0.801	Yes	No	0	99
855	Unique	male	Łódź	2383	urban	Poland	Europe	0.801	Yes	No	0	1
856	Unique	male	Bytom	2442	urban	Poland	Europe	0.801	Yes	No	0	1
857	Unique	male	Rypin	1492	suburban	Poland	Europe	0.801	Yes	No	0	3
858	Unique	male	Smolnica	1	rural	Poland	Europe	0.801	Yes	No	0	40
859	Unique	female	Kyiv	3490	urban	Ukraine	WesternAsia	0.701	Yes	Yes	150	78
860	Unique	female	Otwock	949	suburban	Poland	Europe	0.801	Yes	No	0	219
861	Unique	female	Bisceglie	800	suburban	Italy	Europe	0.776	Yes	No	0	1
862	Unique	female	Kamień	830	suburban	Poland	Europe	0.801	Yes	Yes	200	51
863	Unique	female	Kozelsk	1800	urban	Russian Federation	WesternAsia	0.743	Yes	No	0	1
864	Unique	female	Siret	180	rural	Romania	Europe	0.725	Yes	Yes	4817	756
865	Unique	female	Rosiori De Vede	324	suburban	Romania	Europe	0.725	Yes	Yes	480	722
866	Unique	female	Buturlinovka	720	suburban	Russian Federation	WesternAsia	0.743	Yes	No	0	278
867	Unique	female	Klaksvik	52	rural	Faroe Islands	Europe	0.873	No	No	0	2
868	Unique	female	Klaksvik	52	rural	Faroe Islands	Europe	0.873	No	No	0	813
869	Unique	female	Perama	1700	urban	Greece	Europe	0.766	Yes	No	0	1
870	Unique	female	Oban	12	rural	United Kingdom	Europe	0.845	No	No	0	1
871	Unique	female	Głogów Małopolski	370	suburban	Poland	Europe	0.801	Yes	No	0	211
872	Unique	female	Tomsk	1800	urban	Russian Federation	WesternAsia	0.743	Yes	Yes	370	60
873	Unique	female	Turin	6700	urban	Italy	Europe	0.776	Yes	No	0	224
874	Unique	female	Olsztyn	1965	urban	Poland	Europe	0.801	Yes	No	0	1
875	Unique	female	Gaeta	726	suburban	Italy	Europe	0.776	Yes	No	0	1
876	Unique	female	Nicosia	2500	urban	Cyprus	Europe	0.788	Yes	Yes	350	139
877	Unique	female	Ploiesti	3394	urban	Romania	Europe	0.725	Yes	Yes	200	88
878	Unique	female	Chalkida	1900	urban	Greece	Europe	0.766	Yes	No	0	2
879	Unique	female	Mijas	540	suburban	Spain	Europe	0.765	Yes	Yes	410	620
880	Unique	female	Limassol	5239	urban	Cyprus	Europe	0.788	Yes	Yes	7396	407
881	Unique	male	Niedźwiedź	1	rural	Poland	Europe	0.801	Yes	Yes	120	143
882	Unique	female	Craiova	2994	urban	Romania	Europe	0.725	Yes	No	0	89
883	Unique	female	Ceske Budejovice	1700	urban	Czech Republic	Europe	0.85	No	No	0	29
884	Unique	female	Bojnik, Leskovac	42	rural	Serbia	Europe	0.685	Yes	No	0	325
885	Unique	female	Sinj	125	rural	Croatia	Europe	0.768	Yes	No	0	1
886	Duplicate	female	Sinj	125	rural	Croatia	Europe	0.768	Yes	No	0	1
887	Unique	female	Skopje	950	suburban	Macedonia, the Former Yugoslav Republic Of	Europe	0.66	Yes	Yes	250	55
888	Unique	female	Lommel	330	suburban	Belgium	Europe	0.849	No	No	0	340
889	Unique	female	Athens	17040	urban	Greece	Europe	0.766	Yes	No	0	125
890	Unique	female	Cluj-Napoca	1808	urban	Romania	Europe	0.725	Yes	No	0	761
891	Unique	female	Iași	3092	urban	Romania	Europe	0.725	Yes	Yes	200	313
892	Unique	female	São Tomé	4100	urban	Sao Tome and Principe	Africa	0.473	Yes	No	0	7
893	Unique	female	Komotini	160	rural	Greece	Europe	0.766	Yes	No	0	2
894	Unique	female	Iași	3092	urban	Romania	Europe	0.725	Yes	Yes	490	426
895	Unique	female	Zabrze	2156	urban	Poland	Europe	0.801	Yes	No	0	40
896	Unique	female	Toftir	1	rural	Faroe Islands	Europe	0.873	No	No	0	229
897	Unique	female	Toftir	1	rural	Faroe Islands	Europe	0.873	No	No	0	129
898	Unique	female	Tórshavn	57	suburban	Faroe Islands	Europe	0.873	No	Yes	40	2
899	Unique	female	Elbląg	1599	urban	Poland	Europe	0.801	Yes	No	0	255
900	Unique	female	Konin	904	suburban	Poland	Europe	0.801	Yes	Yes	40	2
901	Unique	male	Fier	498	suburban	Albania	Europe	0.705	Yes	Yes	5180	343
902	Unique	female	Fier	498	suburban	Albania	Europe	0.705	Yes	Yes	200	43
903	Unique	female	Łódź	2383	urban	Poland	Europe	0.801	Yes	No	0	2
904	Unique	female	Brzesko	1400	suburban	Poland	Europe	0.801	Yes	No	0	323
905	Unique	female	Wrocław	2155	urban	Poland	Europe	0.801	Yes	No	0	1
906	Unique	female	Lublin	2310	urban	Poland	Europe	0.801	Yes	No	0	1
907	Unique	female	Kobyłka	1100	suburban	Poland	Europe	0.801	Yes	Yes	360	628
908	Unique	female	Warszaw	3448	urban	Poland	Europe	0.801	Yes	Yes	80	20
909	Unique	female	Warszaw	3448	urban	Poland	Europe	0.801	Yes	No	0	1
910	Unique	male	Brussels	5384	urban	Belgium	Europe	0.849	No	No	0	1
911	Unique	male	Fier	498	suburban	Albania	Europe	0.705	Yes	Yes	200	73
912	Unique	male	Fredericia	380	suburban	Denmark	Europe	0.873	No	No	0	1
913	Unique	female	Olsztyn	1965	urban	Poland	Europe	0.801	Yes	No	0	1
914	Unique	female	Tórshavn	57	suburban	Faroe Islands	Europe	0.873	No	No	0	2
915	Unique	female	Mława	870	suburban	Poland	Europe	0.801	Yes	Yes	240	49
916	Unique	female	Mława	870	suburban	Poland	Europe	0.801	Yes	No	0	2
917	Unique	female	Radłów	110	rural	Poland	Europe	0.801	Yes	No	0	65
918	Unique	female	Opoczno	969	suburban	Poland	Europe	0.801	Yes	No	0	1
919	Unique	female	Bełżyce	280	rural	Poland	Europe	0.801	Yes	No	0	230
920	Unique	female	Łambinowice	1	rural	Poland	Europe	0.801	Yes	Yes	200	623
921	Unique	female	Łęczyca	1596	urban	Poland	Europe	0.801	Yes	Yes	120	117
922	Unique	female	Łódź	2383	urban	Poland	Europe	0.801	Yes	No	0	2
923	Unique	female	Tarnów	1514	urban	Poland	Europe	0.801	Yes	No	0	2
924	Unique	male	Pașcani	466	suburban	Romania	Europe	0.725	Yes	No	0	1
925	Unique	male	Ostróda	2300	urban	Poland	Europe	0.801	Yes	Yes	50	149
926	Unique	male	Kraków	2323	urban	Poland	Europe	0.801	Yes	No	0	351
927	Unique	female	Fier	498	suburban	Albania	Europe	0.705	Yes	Yes	4440	343
928	Unique	male	Rovereto	800	suburban	Italy	Europe	0.776	Yes	Yes	200	256
929	Unique	female	Tórshavn	57	suburban	Faroe Islands	Europe	0.873	No	No	0	32
930	Unique	female	Petaling Jaya	3722	urban	Malaysia	Asia			No	0	267
931	Unique	female	Patos-Fier	730	suburban	Albania	Europe	0.705	Yes	No	0	27
932	Unique	male	Lausanne	3400	urban	Switzerland	Europe	0.882	No	Yes	880	677
933	Unique	female	Lyngby	1400	suburban	Denmark	Europe	0.873	No	Yes	40	17
934	Unique	female	Tórshavn	57	suburban	Faroe Islands	Europe	0.873	No	No	0	1
935	Unique	female	Fier	498	suburban	Albania	Europe	0.705	Yes	Yes	580	283
936	Unique	female	Fier	498	suburban	Albania	Europe	0.705	Yes	No	0	1
937	Unique	female	Moscow	8537	urban	Russian Federation	WesternAsia	0.743	Yes	No	0	7
938	Unique	male	Gáldar	390	suburban	Spain	Europe	0.765	Yes	No	0	679
939	Unique	male	Laguna	1600	urban	Philippines	Asia	0.582	Yes	No	0	90
940	Unique	female	Palafolls	560	suburban	Spain	Europe	0.765	Yes	No	0	1
941	Unique	male	Kraków	2323	urban	Poland	Europe	0.801	Yes	No	0	1
942	Unique	male	Lublin	2310	urban	Poland	Europe	0.801	Yes	Yes	40	7
943	Unique	male	Wrocław	2155	urban	Poland	Europe	0.801	Yes	No	0	95
944	Unique	male	Łuków	78	rural	Poland	Europe	0.801	Yes	Yes	240	389
945	Unique	male	Grodzisk Mazowiecki	444	suburban	Poland	Europe	0.801	Yes	No	0	4
946	Unique	male	Burgos	1600	urban	Spain	Europe	0.765	Yes	Yes	1250	787
947	Unique	female	Bucharest	8260	urban	Romania	Europe	0.725	Yes	No	0	2
948	Unique	female	Roman	1700	urban	Romania	Europe	0.725	Yes	Yes	40	772
949	Unique	female	Calafat	126	rural	Romania	Europe	0.725	Yes	Yes	240	676
950	Unique	female	Iași	3092	urban	Romania	Europe	0.725	Yes	Yes	390	426
951	Unique	male	Drobeta Turnu Severin	1700	urban	Romania	Europe	0.725	Yes	No	0	2
952	Unique	female	Iași	3092	urban	Romania	Europe	0.725	Yes	Yes	240	764
953	Unique	male	Vlore	212	rural	Albania	Europe	0.705	Yes	Yes	7300	281
954	Unique	female	Uusikaupunki	31	rural	Finland	Europe	0.876	No	Yes	80	415
955	Unique	female	Warszaw	3448	urban	Poland	Europe	0.801	Yes	No	0	1
956	Unique	female	Bojnik, Leskovac	42	rural	Serbia	Europe	0.685	Yes	No	0	1
957	Unique	female	Bačka Palanka	220	rural	Serbia	Europe	0.685	Yes	No	0	485
958	Unique	female	Belgrade	3241	urban	Serbia	Europe	0.685	Yes	Yes	190	142
959	Unique	male	Slatina	72	rural	Croatia	Europe	0.768	Yes	Yes	310	646
960	Unique	female	Skien	1756	suburban	Norway	Europe	0.889	No	Yes	40	1
961	Unique	male	Kraków	2323	urban	Poland	Europe	0.801	Yes	No	0	1
962	Unique	female	Czyżowice	1	rural	Poland	Europe	0.801	Yes	Yes	40	11
963	Unique	female	Tirana	17381	urban	Albania	Europe	0.705	Yes	No	0	1
964	Unique	female	Petrila	74	rural	Romania	Europe	0.725	Yes	No	0	19
965	Unique	male	Bitola	180	rural	Macedonia, the Former Yugoslav Republic Of	Europe	0.66	Yes	Yes	3570	662
966	Unique	male	Zajecar	390	suburban	Serbia	Europe	0.685	Yes	No	0	585
967	ProjectStaff	male	Elancourt	3245	urban	France	Europe	0.809	Yes	Yes	40	347
968	Unique	male	Johannesburg	17000	urban	South Africa	Africa	0.463	Yes	No	0	1
969	Unique	male	Le Mans	2730	urban	France	Europe	0.809	Yes	Yes	200	1
970	Unique	female	Ploiesti	3394	urban	Romania	Europe	0.725	Yes	No	0	1
971	Unique	female	Iași	3092	urban	Romania	Europe	0.725	Yes	No	0	880
972	Unique	female	Lisbon	6458	urban	Portugal	Europe	0.742	Yes	No	0	1
973	Unique	female	Iași	3092	urban	Romania	Europe	0.725	Yes	Yes	130	547
974	Unique	male	Gdańsk	1787	urban	Poland	Europe	0.801	Yes	No	0	350
975	Unique	female	Kamieniec Wrocławski	1	rural	Poland	Europe	0.801	Yes	Yes	520	328
976	Unique	female	Piaseczno	230	rural	Poland	Europe	0.801	Yes	No	0	1
977	Unique	female	Warszaw	3448	urban	Poland	Europe	0.801	Yes	Yes	80	14
978	Unique	female	Błonie	1400	suburban	Poland	Europe	0.801	Yes	Yes	40	2
979	Unique	female	Zakręt	1	rural	Poland	Europe	0.801	Yes	No	0	25
980	Unique	female	Poznań	2046	urban	Poland	Europe	0.801	Yes	Yes	920	204
981	Unique	female	Rogalinek	1	rural	Poland	Europe	0.801	Yes	No	0	194
982	Unique	female	Soria	140	rural	Spain	Europe	0.765	Yes	No	0	656
983	Unique	female	Solin	1300	suburban	Croatia	Europe	0.768	Yes	No	0	1
984	Unique	female	Split	2244	urban	Croatia	Europe	0.768	Yes	No	0	3
985	Unique	male	Iași	3092	urban	Romania	Europe	0.725	Yes	No	0	1
986	Unique	male	Alta	1635	suburban	Norway	Europe	0.889	No	Yes	40	1
987	Unique	male	Diber	52	rural	Albania	Europe	0.705	Yes	No	0	39
988	Unique	female	Pančevo	290	rural	Serbia	Europe	0.685	Yes	Yes	1090	814
989	Unique	female	Moscow	8537	urban	Russian Federation	WesternAsia	0.743	Yes	No	0	4
990	Unique	female	Pavlodar	799	suburban	Kazakhstan	WesternAsia	0.759	Yes	No	0	36
991	Unique	female	Epernon	811	suburban	France	Europe	0.809	Yes	Yes	330	23
992	Duplicate	female	Epernon	811	suburban	France	Europe	0.809	Yes	Yes	40	325
993	Unique	female	Roman	1700	urban	Romania	Europe	0.725	Yes	No	0	423
994	Unique	female	Piatra- Neamt	1100	suburban	Romania	Europe	0.725	Yes	Yes	340	536
995	Unique	female	Ochaby	160	rural	Poland	Europe	0.801	Yes	No	0	1
996	Unique	female	Wrocław	2155	urban	Poland	Europe	0.801	Yes	No	0	283
997	Unique	female	Kropyvnytskyi	2300	urban	Ukraine	WesternAsia	0.701	Yes	Yes	160	6
998	Unique	female	Prilep	64	rural	Macedonia, the Former Yugoslav Republic Of	Europe	0.66	Yes	Yes	630	235
999	Unique	female	Tomsk	1800	urban	Russian Federation	WesternAsia	0.743	Yes	Yes	40	7
1000	Unique	female	Kikinda	200	rural	Serbia	Europe	0.685	Yes	Yes	50	45
1001	Unique	male	Fier	498	suburban	Albania	Europe	0.705	Yes	Yes	5280	335
1002	Unique	female	Bucharest	8260	urban	Romania	Europe	0.725	Yes	Yes	240	652
1003	Unique	female	Bacau	91	rural	Romania	Europe	0.725	Yes	Yes	3980	816
1004	ProjectStaff	male	Paris	20169	urban	France	Europe	0.809	Yes	No	0	1
1005	ProjectStaff	female	Ås	157	rural	Norway	Europe	0.889	No	Yes	40	130
1006	Unique	male	Copenhagen	6800	urban	Denmark	Europe	0.873	No	Yes	770	564
1007	Unique	male	Nicosia	2500	urban	Cyprus	Europe	0.788	Yes	No	0	135
1008	Unique	female	Petrila	74	rural	Romania	Europe	0.725	Yes	Yes	1160	809
1009	Unique	female	Timisoara	2447	urban	Romania	Europe	0.725	Yes	Yes	50	25
1010	Unique	female	Bucharest	8260	urban	Romania	Europe	0.725	Yes	Yes	200	430
1011	Unique	male	Tórshavn	57	suburban	Faroe Islands	Europe	0.873	No	Yes	600	455
1012	Unique	male	Strumica	170	rural	Macedonia, the Former Yugoslav Republic Of	Europe	0.66	Yes	Yes	40	13
1013	Unique	male	Sofia	2517	urban	Bulgaria	Europe	0.714	Yes	No	0	1
1014	Unique	male	Copenhagen	6800	urban	Denmark	Europe	0.873	No	No	0	111
1015	Unique	male	Thessaloniki	7100	urban	Greece	Europe	0.766	Yes	Yes	8377	1034
1016	Unique	female	Thessaloniki	7100	urban	Greece	Europe	0.766	Yes	Yes	40	161
1017	Unique	female	Lund	3376	urban	Sweden	Europe	0.874	No	No	0	2
1018	Duplicate	male	Sand	16	rural	Faroe Islands	Europe	0.873	No	No	0	129
1019	Unique	male	Sand	16	rural	Faroe Islands	Europe	0.873	No	Yes	40	228
1020	Unique	male	Tórshavn	57	suburban	Faroe Islands	Europe	0.873	No	Yes	80	1
1021	Unique	female	Wrocław	2155	urban	Poland	Europe	0.801	Yes	No	0	188
1022	Unique	female	Poznań	2046	urban	Poland	Europe	0.801	Yes	No	0	13
1023	Unique	male	Toftir	1	rural	Faroe Islands	Europe	0.873	No	No	0	227
1024	Unique	female	Słupsk	2216	urban	Poland	Europe	0.801	Yes	No	0	260
1025	Unique	female	Tomsk	1800	urban	Russian Federation	WesternAsia	0.743	Yes	No	0	48
1026	Unique	female	Ostrów Mazowiecka	1017	suburban	Poland	Europe	0.801	Yes	No	0	83
1027	Unique	female	Skopje	950	suburban	Macedonia, the Former Yugoslav Republic Of	Europe	0.66	Yes	No	0	4
1028	Unique	male	Kambsdalur	1	rural	Faroe Islands	Europe	0.873	No	No	0	19
1029	Unique	female	Nikšić	34	rural	Montenegro	Europe	0.746	Yes	No	0	1
1030	Unique	male	Hoyvik	1	rural	Faroe Islands	Europe	0.873	No	No	0	1
1031	Unique	female	Fier	498	suburban	Albania	Europe	0.705	Yes	No	0	2
1032	Unique	male	Düzce	300	suburban	Turkey	MiddleEast	0.675	Yes	Yes	40	2
1033	Unique	female	Megyaszó	1	rural	Hungary	Europe	0.777	Yes	Yes	990	795
1034	Unique	female	Iași	3092	urban	Romania	Europe	0.725	Yes	No	0	1
1035	Unique	male	Iași	3092	urban	Romania	Europe	0.725	Yes	Yes	120	577
1036	Unique	male	Hoyvik	1	rural	Faroe Islands	Europe	0.873	No	Yes	80	245
1037	Unique	female	Athens	17040	urban	Greece	Europe	0.766	Yes	Yes	390	542
1038	Unique	female	Salamina	390	suburban	Greece	Europe	0.766	Yes	No	0	92
1039	Unique	female	Athens	17040	urban	Greece	Europe	0.766	Yes	Yes	405	679
1040	Unique	male	Thessaloniki	7100	urban	Greece	Europe	0.766	Yes	Yes	240	595
1041	Unique	male	Athens	17040	urban	Greece	Europe	0.766	Yes	Yes	520	601
1042	Unique	male	Karditsa	400	suburban	Greece	Europe	0.766	Yes	No	0	1
1043	Unique	female	Ιεrapetra	300	suburban	Greece	Europe	0.766	Yes	No	0	1
1044	Unique	female	Benedita	1091	suburban	Portugal	Europe	0.742	Yes	Yes	360	167
1045	Unique	female	Łódź	2383	urban	Poland	Europe	0.801	Yes	No	0	3
1046	ProjectStaff	male	Svanvik	1	rural	Norway	Europe	0.889	No	Yes	200	785
1047	Unique	female	Gdynia	1823	urban	Poland	Europe	0.801	Yes	No	0	10
1048	Unique	female	Piaseczno	230	rural	Poland	Europe	0.801	Yes	No	0	1
1049	Unique	female	Białogard	950	suburban	Poland	Europe	0.801	Yes	No	0	299
1050	Unique	male	Nowa Sól	1900	urban	Poland	Europe	0.801	Yes	Yes	250	451
1051	Unique	male	Lublin	2310	urban	Poland	Europe	0.801	Yes	No	0	1
1052	Unique	male	Warszaw	3448	urban	Poland	Europe	0.801	Yes	No	0	1
1053	Unique	female	Kuçove	190	rural	Albania	Europe	0.705	Yes	No	0	408
1054	Unique	female	Tirana	17381	urban	Albania	Europe	0.705	Yes	Yes	1780	765
1055	Unique	female	Errenteria	1124	suburban	Spain	Europe	0.765	Yes	Yes	250	150
1056	Unique	male	Tórshavn	57	suburban	Faroe Islands	Europe	0.873	No	Yes	40	229
1057	Unique	male	Klaksvik	52	rural	Faroe Islands	Europe	0.873	No	No	0	2
1058	Unique	female	Epernon	811	suburban	France	Europe	0.809	Yes	Yes	50	19
1059	Unique	male	Bielsko-Biala	4232	urban	Poland	Europe	0.801	Yes	Yes	120	965
1060	Unique	male	Lublin	2310	urban	Poland	Europe	0.801	Yes	No	0	446
1061	Unique	male	Łódź	2383	urban	Poland	Europe	0.801	Yes	Yes	2099	755
1062	Unique	male	Pruszków	3100	urban	Poland	Europe	0.801	Yes	Yes	80	679
1063	Unique	male	Warszaw	3448	urban	Poland	Europe	0.801	Yes	Yes	1270	1100
1064	Unique	male	Bielsko-Biala	4232	urban	Poland	Europe	0.801	Yes	No	0	259
1065	Unique	male	Słupsk	2216	urban	Poland	Europe	0.801	Yes	Yes	40	62
1066	Unique	female	Basesti	1	rural	Romania	Europe	0.725	Yes	No	0	240
1067	Unique	female	Stockholm	4800	urban	Sweden	Europe	0.874	No	Yes	570	623
1068	Unique	male	Bielsko-Biala	4232	urban	Poland	Europe	0.801	Yes	No	0	353
1069	Unique	male	Warszaw	3448	urban	Poland	Europe	0.801	Yes	Yes	80	23
1070	Unique	male	Warszaw	3448	urban	Poland	Europe	0.801	Yes	No	0	794
1071	Unique	male	Gijón	1500	urban	Spain	Europe	0.765	Yes	No	0	1
1072	Unique	male	Piotrków Tryb.	1095	suburban	Poland	Europe	0.801	Yes	No	0	257
1073	Unique	male	Tychowo	20	rural	Poland	Europe	0.801	Yes	No	0	1
1074	Unique	male	Zalasewo	300	suburban	Poland	Europe	0.801	Yes	Yes	120	680
1075	Unique	female	Salamina	390	suburban	Greece	Europe	0.766	Yes	No	0	148
1076	Unique	male	Oiartzun	172	rural	Spain	Europe	0.765	Yes	No	0	1
1077	Unique	female	Kalej	1	rural	Poland	Europe	0.801	Yes	Yes	80	33
1078	Unique	female	Vestre Jakobselv	5	rural	Norway	Europe	0.889	No	Yes	120	30
1079	Unique	female	Stara Zagora	65	rural	Bulgaria	Europe	0.714	Yes	Yes	440	133
1080	Unique	female	Fug	1	rural	Faroe Islands	Europe	0.873	No	Yes	120	299
1081	Unique	male	Bursa	1508	urban	Turkey	MiddleEast	0.675	Yes	No	0	1
1082	Unique	female	Legionowo	3996	urban	Poland	Europe	0.801	Yes	No	0	427
1083	Unique	female	Ostrzeszów	1200	suburban	Poland	Europe	0.801	Yes	Yes	40	74
1084	Unique	female	Lutomiersk	57	rural	Poland	Europe	0.801	Yes	No	0	356
1085	Unique	female	Ostrów Wielkopolski	1717	urban	Poland	Europe	0.801	Yes	No	0	2
1086	Unique	female	Warszaw	3448	urban	Poland	Europe	0.801	Yes	No	0	1
1087	Unique	female	Wrocław	2155	urban	Poland	Europe	0.801	Yes	Yes	80	312
1088	Unique	female	Baia Mare	530	suburban	Romania	Europe	0.725	Yes	No	0	1
1089	Duplicate	female	Baia Mare	530	suburban	Romania	Europe	0.725	Yes	No	0	1
1090	Unique	female	Kaunas	2427	urban	Lithuania	Europe	0.775	Yes	Yes	1270	746
1091	Unique	female	Velzys Panevezys District	27	rural	Lithuania	Europe	0.775	Yes	No	0	341
1092	Unique	female	Vestre Jakobselv	5	rural	Norway	Europe	0.889	No	Yes	40	1
1093	Unique	female	Porto	5213	urban	Portugal	Europe	0.742	Yes	Yes	550	265
1094	Unique	female	Rydułtowy	1400	suburban	Poland	Europe	0.801	Yes	Yes	40	13
1095	Unique	male	Sosnowiec	2219	urban	Poland	Europe	0.801	Yes	No	0	355
1096	Unique	male	Petrila	74	rural	Romania	Europe	0.725	Yes	No	0	2
1097	Unique	male	Ostrzeszów	1200	suburban	Poland	Europe	0.801	Yes	No	0	658
1098	Unique	male	Warszaw	3448	urban	Poland	Europe	0.801	Yes	No	0	1
1099	Unique	female	Fier	498	suburban	Albania	Europe	0.705	Yes	No	0	130
1100	Unique	male	Rio De Janeiro	5377	urban	Brazil	SouthAmerica	0.574	Yes	No	0	4
1101	Unique	female	Videle	150	rural	Romania	Europe	0.725	Yes	No	0	1
1102	Unique	male			unknown	Spain	Europe	0.765	Yes	No	0	1
1103	Unique	female	Wartkowice	45	rural	Poland	Europe	0.801	Yes	No	0	1
1104	Unique	male	Kaunas	2427	urban	Lithuania	Europe	0.775	Yes	No	0	1
1105	Unique	male	Petrila	74	rural	Romania	Europe	0.725	Yes	Yes	90	31
1106	Unique	male	Pașcani	466	suburban	Romania	Europe	0.725	Yes	No	0	2
1107	Unique	female	Milan	7700	urban	Italy	Europe	0.776	Yes	No	0	1
1108	Unique	female	Pazardzhik	62	rural	Bulgaria	Europe	0.714	Yes	Yes	240	583
1109	Unique	female	Fier	498	suburban	Albania	Europe	0.705	Yes	Yes	13584	661
1110	Unique	female	Timisoara	2447	urban	Romania	Europe	0.725	Yes	No	0	2
1111	Unique	female	Fier	498	suburban	Albania	Europe	0.705	Yes	No	0	4
1112	Unique	female	Tórshavn	57	suburban	Faroe Islands	Europe	0.873	No	No	0	2
1113	Unique	female	Tórshavn	57	suburban	Faroe Islands	Europe	0.873	No	Yes	80	642
1114	Unique	male	Tórshavn	57	suburban	Faroe Islands	Europe	0.873	No	Yes	90	32
1115	Unique	female	Hadiach	1400	suburban	Ukraine	WesternAsia	0.701	Yes	Yes	40	300
1116	Unique	female	Pavlodar	799	suburban	Kazakhstan	WesternAsia	0.759	Yes	No	0	7
1117	Unique	female	Tarnowskie Góry	730	suburban	Poland	Europe	0.801	Yes	No	0	1
1118	Unique	male	Gurugram	4751	urban	India	Asia	0.477	Yes	No	0	1
1119	Unique	male	Hvalvík	1	rural	Faroe Islands	Europe	0.873	No	No	0	249
1120	Duplicate	male	Hvalvík	1	rural	Faroe Islands	Europe	0.873	No	No	0	1
1121	Unique	female	Pavlodar	799	suburban	Kazakhstan	WesternAsia	0.759	Yes	No	0	3
1122	Unique	female	Belgrade	3241	urban	Serbia	Europe	0.685	Yes	Yes	740	293
1123	Unique	female	Klaksvik	52	rural	Faroe Islands	Europe	0.873	No	No	0	1
1124	Unique	female	Genova	2400	urban	Italy	Europe	0.776	Yes	Yes	200	167
1125	Unique	female	Fier	498	suburban	Albania	Europe	0.705	Yes	Yes	200	87
1126	Unique	female	Budapest	3351	urban	Hungary	Europe	0.777	Yes	No	0	1
1127	Unique	female	Tórshavn	57	suburban	Faroe Islands	Europe	0.873	No	Yes	40	2
1128	Unique	male	Pașcani	466	suburban	Romania	Europe	0.725	Yes	No	0	2
1129	Unique	male	Dorchester	274	rural	United Kingdom	Europe	0.845	No	Yes	50	4
1130	Unique	male	Swords	3765	urban	Ireland	Europe	0.865	No	No	0	1
1131	Unique	female	Klaksvik	52	rural	Faroe Islands	Europe	0.873	No	No	0	1
1132	Unique	female	Klaksvik	52	rural	Faroe Islands	Europe	0.873	No	No	0	1
1133	Unique	male	Moscow	8537	urban	Russian Federation	WesternAsia	0.743	Yes	Yes	50	33
1134	Unique	male	Vlore	212	rural	Albania	Europe	0.705	Yes	No	0	1
1135	Unique	female	Miðvágur	16	rural	Faroe Islands	Europe	0.873	No	No	0	16
1136	Unique	male	Tórshavn	57	suburban	Faroe Islands	Europe	0.873	No	Yes	40	292
1137	Unique	female	Peqin	130	rural	Albania	Europe	0.705	Yes	No	0	2
1138	Unique	female	Stip	83	rural	Macedonia, the Former Yugoslav Republic Of	Europe	0.66	Yes	Yes	290	299
1139	Unique	female	Bitola	180	rural	Macedonia, the Former Yugoslav Republic Of	Europe	0.66	Yes	No	0	10
1140	Unique	female	Tirana	17381	urban	Albania	Europe	0.705	Yes	No	0	1
1141	Duplicate	female	Sofia	2517	urban	Bulgaria	Europe	0.714	Yes	No	0	1
1142	Unique	female	Sofia	2517	urban	Bulgaria	Europe	0.714	Yes	Yes	1560	119
1143	Duplicate	female	Fier	498	suburban	Albania	Europe	0.705	Yes	No	0	18
1144	Unique	female	Fier	498	suburban	Albania	Europe	0.705	Yes	Yes	200	47
1145	Unique	male	Tvøroyri	31	rural	Faroe Islands	Europe	0.873	No	Yes	40	60
1146	Unique	male	Kongens Lyngby	1400	suburban	Denmark	Europe	0.873	No	No	0	1
1147	Unique	female	Nis	431	suburban	Serbia	Europe	0.685	Yes	Yes	3324	836
1148	Unique	female	Supetar	35	rural	Croatia	Europe	0.768	Yes	Yes	200	10
1149	Unique	male	Pasłęk	1100	suburban	Poland	Europe	0.801	Yes	No	0	260
1150	Duplicate	male	Pasłęk	1100	suburban	Poland	Europe	0.801	Yes	No	0	45
1151	Unique	female	Čačak	2000	urban	Serbia	Europe	0.685	Yes	No	0	552
1152	Unique	female	Aleksinac	690	suburban	Serbia	Europe	0.685	Yes	No	0	179
1153	Unique	female	Klaksvik	52	rural	Faroe Islands	Europe	0.873	No	Yes	120	653
1154	Unique	female	Sfax		urban	Tunisia	Africa	0.585	Yes	No	0	117
1155	Unique	female	Shkoder	574	suburban	Albania	Europe	0.705	Yes	Yes	480	171
1156	Unique	female	Bitola	180	rural	Macedonia, the Former Yugoslav Republic Of	Europe	0.66	Yes	Yes	200	6
1157	Unique	female	Klaksvik	52	rural	Faroe Islands	Europe	0.873	No	No	0	2
1158	Unique	male	Kolkata	24000	urban	India	Asia	0.477	Yes	No	0	1
1159	Unique	female	Roman	1700	urban	Romania	Europe	0.725	Yes	No	0	5
1160	Unique	male	Pașcani	466	suburban	Romania	Europe	0.725	Yes	No	0	1
1161	Unique	female	Thessaloniki	7100	urban	Greece	Europe	0.766	Yes	Yes	360	317
1162	Unique	male	Karditsa	400	suburban	Greece	Europe	0.766	Yes	Yes	24080	853
1163	Unique	female	Haifa	4500	urban	Israel	MiddleEast	0.809	Yes	Yes	2044	742
1164	Unique	female	Ploiesti	3394	urban	Romania	Europe	0.725	Yes	No	0	1
1165	Unique	female	Hvalvík	1	rural	Faroe Islands	Europe	0.873	No	Yes	40	1
1166	Unique	female	Klepp	186	rural	Norway	Europe	0.889	No	Yes	120	385
1167	Unique	male	Petrila	74	rural	Romania	Europe	0.725	Yes	No	0	12
1168	Unique	female	Vardas	49	rural	Greece	Europe	0.766	Yes	Yes	200	826
1169	Unique	female	Patos-Fier	730	suburban	Albania	Europe	0.705	Yes	No	0	1
1170	Unique	female	Tarnów	1514	urban	Poland	Europe	0.801	Yes	No	0	2
1171	Unique	female	Berat	170	rural	Albania	Europe	0.705	Yes	Yes	440	498
1172	Unique	female	Durres	520	suburban	Albania	Europe	0.705	Yes	No	0	1
1173	ProjectStaff	male	Poznań	2046	urban	Poland	Europe	0.801	Yes	Yes	437	1199
1174	Unique	female	Santurce	5162	urban	Spain	Europe	0.765	Yes	No	0	1
1175	Unique	female	Vestre Jakobselv	5	rural	Norway	Europe	0.889	No	Yes	40	1
1176	Unique	male	Porsgrunn	1756	suburban	Norway	Europe	0.889	No	No	0	1
1177	Unique	male	Vestre Jakobselv	5	rural	Norway	Europe	0.889	No	Yes	40	1
1178	Unique	female	Sofia	2517	urban	Bulgaria	Europe	0.714	Yes	Yes	10924	661
1179	Unique	female	Tomsk	1800	urban	Russian Federation	WesternAsia	0.743	Yes	Yes	280	172
1180	Unique	female	Kyiv	3490	urban	Ukraine	WesternAsia	0.701	Yes	No	0	1
1181	Unique	female	Tomsk	1800	urban	Russian Federation	WesternAsia	0.743	Yes	No	0	1
1182	Unique	female	Varna	126	rural	Bulgaria	Europe	0.714	Yes	Yes	400	641
1183	Unique	female	Wrocław	2155	urban	Poland	Europe	0.801	Yes	No	0	1
1184	Unique	female	Milanowek	1100	suburban	Poland	Europe	0.801	Yes	Yes	1160	884
1185	Unique	female	Racibórz	200	rural	Poland	Europe	0.801	Yes	No	0	263
1186	Unique	female	Tbilisi	3194	urban	Georgia	WesternAsia	0.692	Yes	Yes	250	497
1187	Unique	female	Bojszowy	1	rural	Poland	Europe	0.801	Yes	No	0	65
1188	Unique	female	Porto	5213	urban	Portugal	Europe	0.742	Yes	Yes	445	196
1189	Unique	male	Pașcani	466	suburban	Romania	Europe	0.725	Yes	No	0	1
1190	Unique	female	Częstochowa	1389	suburban	Poland	Europe	0.801	Yes	Yes	80	499
1191	Unique	female	Craiova	2994	urban	Romania	Europe	0.725	Yes	No	0	493
1192	Unique	female	Rewal	1	rural	Poland	Europe	0.801	Yes	Yes	660	350
1193	Unique	female	Medvode	1345	suburban	Slovenia	Europe	0.858	No	No	0	3
1194	Unique	female	Järfälla	1300	suburban	Sweden	Europe	0.874	No	Yes	200	7
1195	Unique	female	Krško	1000	suburban	Slovenia	Europe	0.858	No	No	0	5
1196	Unique	female	Ząb	1	rural	Poland	Europe	0.801	Yes	No	0	355
1197	Unique	female	Zakopane	324	suburban	Poland	Europe	0.801	Yes	No	0	50
1198	Unique	female	Fundão	42	rural	Portugal	Europe	0.742	Yes	No	0	11
1199	Unique	female	Casal Di Principe	910	suburban	Italy	Europe	0.776	Yes	Yes	465	442
1200	Unique	female	Ruski Krstur	63	rural	Serbia	Europe	0.685	Yes	No	0	1
1201	ProjectStaff	female	Warszaw	3448	urban	Poland	Europe	0.801	Yes	No	0	219
1202	Unique	female	Fier	498	suburban	Albania	Europe	0.705	Yes	Yes	640	828
1203	Unique	female	Peshkopi	197	rural	Albania	Europe	0.705	Yes	Yes	200	435
1204	Unique	male	Brugge	855	suburban	Belgium	Europe	0.849	No	No	0	39
1205	Unique	male	Salzburg	2300	urban	Austria	Europe	0.843	No	No	0	22
1206	Unique	male	Wien	4326	urban	Austria	Europe	0.843	No	No	0	2
1207	Unique	female	Vantaa	959	suburban	Finland	Europe	0.876	No	Yes	670	677
1208	Unique	female	Pozarevac	590	suburban	Serbia	Europe	0.685	Yes	No	0	2
1209	Unique	female	Ipswich	154	rural	United States	NorthAmerica	0.797	Yes	Yes	200	48
1210	Unique	male	Słupsk	2216	urban	Poland	Europe	0.801	Yes	No	0	226
1211	Unique	male	Warszaw	3448	urban	Poland	Europe	0.801	Yes	Yes	13	409
1212	Unique	male	Demir Hisar	20	rural	Macedonia, the Former Yugoslav Republic Of	Europe	0.66	Yes	No	0	3
1213	Unique	female	Tórshavn	57	suburban	Faroe Islands	Europe	0.873	No	Yes	120	32
1214	ProjectStaff	male	Tromsø	3000	urban	Norway	Europe	0.889	No	No	0	93
1215	Unique	male	Vestre Jakobselv	5	rural	Norway	Europe	0.889	No	Yes	520	428
1216	Unique	male	Klaksvik	52	rural	Faroe Islands	Europe	0.873	No	Yes	40	686
1217	Unique	female	Vestre Jakobselv	5	rural	Norway	Europe	0.889	No	Yes	40	1
1218	Unique	female	Thessaloniki	7100	urban	Greece	Europe	0.766	Yes	Yes	80	25
1219	Unique	male	Alta	1635	suburban	Norway	Europe	0.889	No	Yes	40	2
1220	Unique	male	Alta	1635	suburban	Norway	Europe	0.889	No	No	0	6
1221	Unique	female	Pravets	78	rural	Bulgaria	Europe	0.714	Yes	Yes	880	805
1222	Unique	female	Verona	1200	suburban	Italy	Europe	0.776	Yes	Yes	5	226
1223	Unique	female	Pavlodar	799	suburban	Kazakhstan	WesternAsia	0.759	Yes	No	0	1
1224	Unique	male	Pavlodar	799	suburban	Kazakhstan	WesternAsia	0.759	Yes	No	0	1
1225	Unique	female	Warszaw	3448	urban	Poland	Europe	0.801	Yes	No	0	24
1226	Unique	female	Paşcani	466	suburban	Romania	Europe	0.725	Yes	No	0	23
1227	Unique	female	Klaksvik	52	rural	Faroe Islands	Europe	0.873	No	No	0	1
1228	Unique	female	Klaksvik	52	rural	Faroe Islands	Europe	0.873	No	No	0	1
1229	Unique	female	Stockholm	4800	urban	Sweden	Europe	0.874	No	Yes	590	308
1230	Unique	female	Sucha Beskidzka	350	suburban	Poland	Europe	0.801	Yes	Yes	200	49
1231	Unique	female	Velzys Panevezys District	27	rural	Lithuania	Europe	0.775	Yes	No	0	1
1232	Unique	female	Fier	498	suburban	Albania	Europe	0.705	Yes	Yes	200	25
1233	Unique	female	Berat	170	rural	Albania	Europe	0.705	Yes	Yes	11642	530
1234	Unique	female	Kuçove	190	rural	Albania	Europe	0.705	Yes	Yes	23111	916
1235	Unique	female	Crema	1000	suburban	Italy	Europe	0.776	Yes	No	0	195
1236	Unique	female	Marin City	1918	urban	United States	NorthAmerica	0.797	Yes	No	0	3
1237	Unique	female	Thessaloniki	7100	urban	Greece	Europe	0.766	Yes	No	0	222
1238	Unique	male	Sao Paulo - Sp	7216	urban	Brazil	SouthAmerica	0.574	Yes	No	0	10
1239	Unique	male	Kilkis	90	rural	Greece	Europe	0.766	Yes	Yes	4010	535
1240	Unique	female	Rhodes	82	rural	Greece	Europe	0.766	Yes	No	0	2
1241	Unique	female	Athens	17040	urban	Greece	Europe	0.766	Yes	No	0	2
1242	Unique	female	Thermi	250	rural	Greece	Europe	0.766	Yes	No	0	42
1243	Unique	female	Moscow	8537	urban	Russian Federation	WesternAsia	0.743	Yes	No	0	1
1244	Unique	female	Tomsk	1800	urban	Russian Federation	WesternAsia	0.743	Yes	Yes	40	20
1245	Unique	female	Tomsk	1800	urban	Russian Federation	WesternAsia	0.743	Yes	No	0	66
1246	Unique	female	Pazardzhik	62	rural	Bulgaria	Europe	0.714	Yes	Yes	1060	309
1247	Unique	female	Plovdiv	3769	urban	Bulgaria	Europe	0.714	Yes	Yes	885	675
1248	Unique	female	Oostmalle	290	rural	Belgium	Europe	0.849	No	No	0	1
1249	Unique	female	Madurai	819	suburban	India	Asia	0.477	Yes	No	0	14
1250	Unique	female	Athens	17040	urban	Greece	Europe	0.766	Yes	No	0	55
1251	Unique	female	Košice	980	suburban	Slovakia	Europe	0.804	Yes	No	0	300
1252	Unique	female	Romny	615	suburban	Ukraine	WesternAsia	0.701	Yes	Yes	240	248
1253	Unique	male	Ure Vajguror	170	rural	Albania	Europe	0.705	Yes	No	0	91
1254	Unique	male	Firenze	3700	urban	Italy	Europe	0.776	Yes	Yes	400	492
1255	Unique	male	Bucharest	8260	urban	Romania	Europe	0.725	Yes	Yes	920	702
1256	Unique	male	Fier	498	suburban	Albania	Europe	0.705	Yes	Yes	200	1
1257	Unique	female	Fier	498	suburban	Albania	Europe	0.705	Yes	Yes	200	463
1258	Unique	male	Pavlodar	799	suburban	Kazakhstan	WesternAsia	0.759	Yes	Yes	90	458
1259	Unique	female	Józefów	770	suburban	Poland	Europe	0.801	Yes	Yes	40	25
1260	Unique	female	Gdynia	1823	urban	Poland	Europe	0.801	Yes	No	0	2
1261	Unique	male	Lublin	2310	urban	Poland	Europe	0.801	Yes	No	0	1
1262	Unique	female	Złotów	1600	urban	Poland	Europe	0.801	Yes	No	0	52
1263	Unique	male	Huaraz	320	suburban	Peru	SouthAmerica	0.612	Yes	No	0	3
1264	Unique	male	Bogota	4310	urban	Colombia	SouthAmerica	0.585	Yes	Yes	850	740
1265	Unique	female	Słupsk	2216	urban	Poland	Europe	0.801	Yes	No	0	1
1266	Unique	female	Słupsk	2216	urban	Poland	Europe	0.801	Yes	Yes	40	267
1267	Unique	female	Błonie	1400	suburban	Poland	Europe	0.801	Yes	No	0	24
1268	Unique	female	Tvøroyri	31	rural	Faroe Islands	Europe	0.873	No	Yes	40	100
1269	Unique	male	Dziadowa Kłoda	1	rural	Poland	Europe	0.801	Yes	Yes	40	792
1270	Unique	male	Wejherowo	2000	urban	Poland	Europe	0.801	Yes	Yes	10630	1187
1271	Unique	male	Sycewice	1	rural	Poland	Europe	0.801	Yes	No	0	1
1272	Unique	male	Laudio	481	suburban	Spain	Europe	0.765	Yes	No	0	11
1273	Unique	female	Thessaloniki	7100	urban	Greece	Europe	0.766	Yes	Yes	1040	637
1274	Unique	female	Zakynthos	100	rural	Greece	Europe	0.766	Yes	No	0	2
1275	Unique	female	Pavlodar	799	suburban	Kazakhstan	WesternAsia	0.759	Yes	Yes	2480	810
1276	Unique	female	Pavlodar	799	suburban	Kazakhstan	WesternAsia	0.759	Yes	No	0	431
1277	Unique	female	Tomsk	1800	urban	Russian Federation	WesternAsia	0.743	Yes	Yes	680	155
1278	ProjectStaff	female	Paris	20169	urban	France	Europe	0.809	Yes	No	0	9
1279	Unique	female	Pavlodar	799	suburban	Kazakhstan	WesternAsia	0.759	Yes	No	0	9
1280	Unique	female	Warszaw	3448	urban	Poland	Europe	0.801	Yes	No	0	3
1281	Unique	female	Prilep	64	rural	Macedonia, the Former Yugoslav Republic Of	Europe	0.66	Yes	No	0	1
1282	Unique	female	Aydın	114	rural	Turkey	MiddleEast	0.675	Yes	No	0	1
1283	Unique	female	Melaka	497	suburban	Malaysia	Asia			No	0	3
1284	Unique	female	Lubań	130	rural	Poland	Europe	0.801	Yes	No	0	73
1285	Unique	female	Miechów	740	suburban	Poland	Europe	0.801	Yes	Yes	240	496
1286	Unique	female	Warszaw	3448	urban	Poland	Europe	0.801	Yes	Yes	40	2
1287	Unique	female	Zagreb	4055	urban	Croatia	Europe	0.768	Yes	No	0	1

## Sheet: Activity
Teacher.ID	Scorable.ID	Score.type	Score	Created.at
1	1	Thredded::Post	5	2016-12-07 09:53:22 UTC
1	2	Thredded::Post	5	2016-12-07 09:53:22 UTC
1	3	Thredded::Post	5	2016-12-07 09:53:22 UTC
1	4	Thredded::Post	5	2016-12-07 09:53:22 UTC
1	5	Thredded::Post	5	2016-12-07 09:53:22 UTC
1	6	Thredded::Post	5	2016-12-07 09:53:22 UTC
1	68	Thredded::Post	5	2017-01-30 11:58:08 UTC
1	69	Thredded::Post	5	2017-01-30 11:58:09 UTC
1	70	Thredded::Post	5	2017-01-30 11:58:09 UTC
1	71	Thredded::Post	5	2017-01-31 08:44:35 UTC
1	72	Thredded::Post	5	2017-01-31 08:45:54 UTC
1	73	Thredded::Post	5	2017-01-31 08:47:50 UTC
1	101	Thredded::Post	5	2017-02-07 12:51:51 UTC
1	102	Thredded::Post	5	2017-02-07 12:56:03 UTC
1	112	Thredded::Post	5	2017-02-13 12:17:47 UTC
1	130	Thredded::Post	5	2017-02-15 18:07:51 UTC
1	131	Thredded::Post	5	2017-02-15 18:08:49 UTC
1	132	Thredded::Post	5	2017-02-15 18:14:35 UTC
1	133	Thredded::Post	5	2017-02-15 18:15:46 UTC
1	134	Thredded::Post	5	2017-02-15 18:17:46 UTC
1	135	Thredded::Post	5	2017-02-15 18:28:56 UTC
1	164	Thredded::Post	5	2017-02-28 09:28:48 UTC
1	175	Thredded::Post	5	2017-03-02 07:36:15 UTC
1	177	Thredded::Post	5	2017-03-02 10:07:49 UTC
1	179	Thredded::Post	5	2017-03-02 14:01:50 UTC
1	185	Thredded::Post	5	2017-03-03 11:55:39 UTC
1	192	Thredded::Post	5	2017-03-04 18:37:05 UTC
1	193	Thredded::Post	5	2017-03-04 18:41:28 UTC
1	198	Thredded::Post	5	2017-03-06 07:42:17 UTC
1	199	Thredded::Post	5	2017-03-06 07:59:47 UTC
1	203	Thredded::Post	5	2017-03-09 13:38:13 UTC
1	223	Thredded::Post	5	2017-03-16 09:13:49 UTC
1	229	Thredded::Post	5	2017-03-17 08:30:52 UTC
1	238	Thredded::Post	5	2017-03-20 17:44:54 UTC
1	247	Thredded::Post	5	2017-03-20 20:26:30 UTC
1	248	Thredded::Post	5	2017-03-20 20:31:17 UTC
1	321	Thredded::Post	5	2017-04-06 13:02:58 UTC
1	328	Thredded::Post	5	2017-04-11 08:11:10 UTC
1	329	Thredded::Post	5	2017-04-11 08:14:13 UTC
1	345	Thredded::Post	5	2017-04-12 13:24:47 UTC
1	695	Thredded::Post	5	2017-06-09 10:55:55 UTC
1	701	Thredded::Post	5	2017-06-09 11:49:53 UTC
1	809	Thredded::Post	5	2017-06-28 10:12:11 UTC
1	811	Thredded::Post	5	2017-06-28 10:28:49 UTC
1	812	Thredded::Post	5	2017-06-28 10:31:02 UTC
1	813	Thredded::Post	5	2017-06-28 10:32:57 UTC
1	814	Thredded::Post	5	2017-06-28 10:34:18 UTC
1	815	Thredded::Post	5	2017-06-28 11:13:33 UTC
1	820	Thredded::Post	5	2017-07-03 09:29:29 UTC
1	832	Thredded::Post	5	2017-07-12 07:49:32 UTC
1	854	Thredded::Post	5	2017-07-21 06:23:02 UTC
1	863	Thredded::Post	5	2017-07-25 06:44:57 UTC
1	869	Thredded::Post	5	2017-07-31 13:16:37 UTC
1	871	Thredded::Post	5	2017-07-31 13:31:01 UTC
1	874	Thredded::Post	5	2017-08-07 08:09:33 UTC
1	875	Thredded::Post	5	2017-08-07 08:10:38 UTC
1	889	Thredded::Post	5	2017-08-23 09:22:03 UTC
1	890	Thredded::Post	5	2017-08-23 09:25:11 UTC
1	4	Thredded::Comment	4	2017-08-31 07:05:10 UTC
1	5	Thredded::Comment	4	2017-08-31 07:06:06 UTC
1	6	Thredded::Comment	4	2017-08-31 07:06:44 UTC
1	7	Thredded::Comment	4	2017-08-31 07:07:30 UTC
1	8	Thredded::Comment	4	2017-08-31 07:09:23 UTC
1	9	Thredded::Comment	4	2017-08-31 07:10:39 UTC
1	10	Thredded::Comment	4	2017-08-31 07:15:36 UTC
1	911	Thredded::Post	5	2017-08-31 07:17:12 UTC
1	11	Thredded::Comment	4	2017-08-31 07:21:16 UTC
1	12	Thredded::Comment	4	2017-08-31 07:22:00 UTC
1	13	Thredded::Comment	4	2017-09-01 11:44:56 UTC
1	14	Thredded::Comment	4	2017-09-01 11:46:01 UTC
1	913	Thredded::Post	5	2017-09-01 11:48:50 UTC
1	15	Thredded::Comment	4	2017-09-01 11:49:55 UTC
1	19	Thredded::Comment	4	2017-09-05 08:46:43 UTC
1	20	Thredded::Comment	4	2017-09-05 08:47:41 UTC
1	924	Thredded::Post	5	2017-09-06 11:42:33 UTC
1	925	Thredded::Post	5	2017-09-06 11:43:31 UTC
1	110	Thredded::Comment	4	2017-09-12 09:15:46 UTC
1	111	Thredded::Comment	4	2017-09-12 09:17:03 UTC
1	112	Thredded::Comment	4	2017-09-12 09:18:57 UTC
1	1061	Thredded::Post	5	2017-09-12 09:20:19 UTC
1	1164	Thredded::Post	5	2017-09-14 10:15:21 UTC
1	230	Thredded::Comment	4	2017-09-14 10:19:10 UTC
1	1307	Thredded::Post	5	2017-09-20 08:14:27 UTC
1	480	Thredded::Comment	4	2017-09-27 13:32:32 UTC
1	481	Thredded::Comment	4	2017-09-27 13:34:56 UTC
1	482	Thredded::Comment	4	2017-09-27 13:35:45 UTC
1	527	Thredded::Comment	4	2017-09-28 08:18:24 UTC
1	1403	Thredded::Post	5	2017-09-28 08:33:44 UTC
1	1404	Thredded::Post	5	2017-09-28 08:37:07 UTC
1	533	Thredded::Comment	4	2017-09-28 08:55:13 UTC
1	1466	Thredded::Post	5	2017-10-03 07:45:31 UTC
1	1690	Thredded::Post	5	2017-10-20 07:43:49 UTC
3	235	LessonEnrolment	40	2017-01-17 14:13:59 UTC
3	328	LessonEnrolment	40	2017-01-31 09:39:01 UTC
3	4	Measurement	50	2017-02-02 15:09:03 UTC
3	16	Measurement	10	2017-02-06 14:53:20 UTC
3	1408	LessonEnrolment	40	2017-04-20 08:42:27 UTC
3	1116	TeacherCAWI	40	2017-04-21 09:45:11 UTC
3	1530	LessonEnrolment	40	2017-04-27 09:15:11 UTC
3	1272	TeacherCAWI	40	2017-04-28 10:45:00 UTC
3	2141	LessonEnrolment	40	2017-06-07 11:15:39 UTC
3	1662	TeacherCAWI	40	2017-06-08 13:15:00 UTC
3	8818	LessonEnrolment	40	2018-11-29 10:56:25 UTC
3	6684	TeacherCAWI	40	2018-11-30 10:27:49 UTC
3	9337	LessonEnrolment	40	2019-02-06 15:15:52 UTC
3	9406	LessonEnrolment	40	2019-02-19 08:52:37 UTC
3	9610	LessonEnrolment	40	2019-03-18 11:52:12 UTC
3	9616	LessonEnrolment	40	2019-03-19 09:52:37 UTC
3	9729	LessonEnrolment	40	2019-04-11 09:21:53 UTC
3	9733	LessonEnrolment	40	2019-04-12 09:30:20 UTC
3	9736	LessonEnrolment	40	2019-04-15 10:49:23 UTC
3	9802	LessonEnrolment	40	2019-04-30 09:12:08 UTC
3	9742	LessonEnrolment	40	2019-05-07 19:30:31 UTC
3	9842	LessonEnrolment	40	2019-05-08 16:31:16 UTC
3	9840	LessonEnrolment	40	2019-05-08 16:32:21 UTC
3	9891	LessonEnrolment	40	2019-05-14 19:30:47 UTC
3	9913	LessonEnrolment	40	2019-05-15 15:46:20 UTC
3	9911	LessonEnrolment	40	2019-05-15 15:48:34 UTC
3	9914	LessonEnrolment	40	2019-05-17 14:24:05 UTC
3	9936	LessonEnrolment	40	2019-05-20 10:58:05 UTC
3	9999	LessonEnrolment	40	2019-05-28 15:18:11 UTC
3	10008	LessonEnrolment	40	2019-05-30 07:14:30 UTC
3	10007	LessonEnrolment	40	2019-05-30 07:14:43 UTC
3	10112	LessonEnrolment	40	2019-06-13 06:17:29 UTC
4	2252	LessonEnrolment	40	2017-06-12 13:18:13 UTC
10	5	TeacherCAWI	200	2017-01-12 15:44:46 UTC
10	252	LessonEnrolment	40	2017-01-19 08:27:25 UTC
10	323	TeacherCAWI	40	2017-01-27 10:35:02 UTC
10	682	Measurement	50	2017-10-01 07:16:03 UTC
10	814	Measurement	10	2017-10-26 09:58:09 UTC
10	7816	TeacherCAWI	200	2019-04-03 15:49:05 UTC
14	582	LessonEnrolment	40	2017-02-21 15:15:31 UTC
21	579	LessonEnrolment	40	2017-02-21 14:22:14 UTC
26	774	LessonEnrolment	40	2017-03-01 13:27:18 UTC
26	948	LessonEnrolment	40	2017-03-13 10:12:13 UTC
26	1030	LessonEnrolment	40	2017-03-20 18:56:10 UTC
27	589	LessonEnrolment	40	2017-02-21 21:34:04 UTC
27	856	LessonEnrolment	40	2017-03-06 13:08:07 UTC
27	857	LessonEnrolment	40	2017-03-06 13:10:24 UTC
29	42	TeacherCAWI	200	2017-01-12 15:44:47 UTC
37	2617	LessonEnrolment	40	2017-09-11 15:30:35 UTC
37	2255	TeacherCAWI	40	2017-09-30 08:40:00 UTC
37	4219	TeacherCAWI	200	2018-02-26 20:53:53 UTC
39	89	Measurement	50	2017-03-06 06:59:38 UTC
42	45	TeacherCAWI	200	2017-01-12 15:44:47 UTC
42	37	Measurement	50	2017-02-13 12:54:36 UTC
43	26	WorkshopApplication	200	2017-05-06 07:53:57 UTC
43	1316	TeacherCAWI	40	2017-05-07 14:10:07 UTC
43	1958	LessonEnrolment	40	2017-05-23 09:36:14 UTC
43	1669	TeacherCAWI	40	2017-06-09 06:45:00 UTC
43	712	Thredded::Post	5	2017-06-12 15:08:52 UTC
43	399	Measurement	50	2017-06-12 15:11:38 UTC
43	715	Thredded::Post	5	2017-06-14 07:38:20 UTC
43	717	Thredded::Post	5	2017-06-14 08:30:24 UTC
43	2421	LessonEnrolment	40	2017-08-31 09:56:44 UTC
43	2208	TeacherCAWI	40	2017-09-25 10:33:52 UTC
44	1602	LessonEnrolment	40	2017-05-02 07:14:28 UTC
47	38	LessonEnrolment	40	2016-12-19 13:59:45 UTC
47	39	LessonEnrolment	40	2016-12-19 14:00:54 UTC
47	205	LessonEnrolment	40	2017-01-12 10:29:30 UTC
47	27	TeacherCAWI	200	2017-01-12 15:44:47 UTC
47	222	TeacherCAWI	40	2017-01-17 14:15:43 UTC
47	2321	LessonEnrolment	40	2017-06-21 08:42:10 UTC
47	2561	LessonEnrolment	40	2017-09-07 13:46:45 UTC
47	2290	TeacherCAWI	40	2017-10-05 09:45:18 UTC
50	578	LessonEnrolment	40	2017-02-21 14:01:03 UTC
50	1351	LessonEnrolment	40	2017-04-11 22:30:33 UTC
50	2661	LessonEnrolment	40	2017-09-13 20:09:54 UTC
51	336	Thredded::Post	5	2017-04-11 11:19:32 UTC
53	2063	Measurement	50	2019-02-25 15:05:48 UTC
55	47	TeacherCAWI	200	2017-01-12 15:44:47 UTC
65	1460	LessonEnrolment	40	2017-04-24 14:06:32 UTC
65	3817	LessonEnrolment	40	2017-11-01 16:09:44 UTC
67	65	TeacherCAWI	200	2017-01-12 15:44:48 UTC
70	74	TeacherCAWI	200	2017-01-12 15:44:48 UTC
70	251	LessonEnrolment	40	2017-01-18 20:14:51 UTC
70	284	TeacherCAWI	40	2017-01-20 15:00:11 UTC
70	1207	LessonEnrolment	40	2017-04-02 20:13:18 UTC
70	1208	LessonEnrolment	40	2017-04-02 20:15:33 UTC
70	986	TeacherCAWI	40	2017-04-04 07:35:06 UTC
70	1246	LessonEnrolment	40	2017-04-05 09:09:14 UTC
70	1247	LessonEnrolment	40	2017-04-05 09:14:08 UTC
70	1069	TeacherCAWI	40	2017-04-08 09:30:20 UTC
70	22	WorkshopApplication	200	2017-04-24 18:32:51 UTC
70	1155	TeacherCAWI	40	2017-04-25 09:45:11 UTC
70	1188	TeacherCAWI	40	2017-04-26 09:35:04 UTC
70	1538	LessonEnrolment	40	2017-04-27 20:05:53 UTC
70	1337	TeacherCAWI	40	2017-05-09 06:40:01 UTC
70	1984	LessonEnrolment	40	2017-05-24 18:34:44 UTC
70	1544	TeacherCAWI	40	2017-05-26 13:15:02 UTC
70	2055	LessonEnrolment	40	2017-05-31 18:41:38 UTC
70	2156	LessonEnrolment	40	2017-06-07 20:24:07 UTC
70	2157	LessonEnrolment	40	2017-06-07 20:25:23 UTC
70	1660	TeacherCAWI	40	2017-06-08 13:15:00 UTC
70	1760	TeacherCAWI	40	2017-06-15 08:40:06 UTC
70	2287	LessonEnrolment	40	2017-06-19 05:11:36 UTC
70	1818	TeacherCAWI	40	2017-06-20 08:40:09 UTC
70	1862	TeacherCAWI	40	2017-06-23 06:45:02 UTC
70	2437	LessonEnrolment	40	2017-09-01 19:22:16 UTC
70	2035	TeacherCAWI	40	2017-09-13 08:45:14 UTC
70	2174	TeacherCAWI	40	2017-09-24 09:00:28 UTC
70	2196	TeacherCAWI	40	2017-09-24 15:35:05 UTC
70	2856	LessonEnrolment	40	2017-09-29 08:01:03 UTC
70	2857	LessonEnrolment	40	2017-09-29 08:01:55 UTC
70	2858	LessonEnrolment	40	2017-09-29 08:03:38 UTC
70	2269	TeacherCAWI	40	2017-10-03 08:45:11 UTC
70	2971	LessonEnrolment	40	2017-10-04 19:49:42 UTC
70	2973	LessonEnrolment	40	2017-10-04 19:52:54 UTC
70	2298	TeacherCAWI	40	2017-10-05 09:45:18 UTC
70	3264	LessonEnrolment	40	2017-10-12 17:28:42 UTC
70	3266	LessonEnrolment	40	2017-10-12 17:31:22 UTC
70	2341	TeacherCAWI	40	2017-10-13 08:15:05 UTC
70	2392	TeacherCAWI	40	2017-10-18 09:25:00 UTC
70	2462	TeacherCAWI	40	2017-10-21 10:45:15 UTC
70	3471	LessonEnrolment	40	2017-10-21 13:20:23 UTC
70	3532	LessonEnrolment	40	2017-10-23 19:50:12 UTC
70	2537	TeacherCAWI	40	2017-10-27 07:45:14 UTC
70	3590	LessonEnrolment	40	2017-10-27 15:01:58 UTC
70	2579	TeacherCAWI	40	2017-10-28 08:45:11 UTC
70	3654	LessonEnrolment	40	2017-10-28 18:17:11 UTC
70	3655	LessonEnrolment	40	2017-10-28 18:18:27 UTC
70	3893	LessonEnrolment	40	2017-11-06 20:41:34 UTC
70	3895	LessonEnrolment	40	2017-11-06 20:43:29 UTC
70	3897	LessonEnrolment	40	2017-11-06 20:44:51 UTC
70	2654	TeacherCAWI	40	2017-11-07 09:35:01 UTC
70	3997	LessonEnrolment	40	2017-11-08 16:50:48 UTC
70	3998	LessonEnrolment	40	2017-11-08 16:52:38 UTC
70	2679	TeacherCAWI	40	2017-11-09 10:43:13 UTC
70	2696	TeacherCAWI	40	2017-11-09 11:45:05 UTC
70	2744	TeacherCAWI	40	2017-11-11 08:45:03 UTC
70	2745	TeacherCAWI	40	2017-11-11 10:45:03 UTC
70	2762	TeacherCAWI	40	2017-11-15 10:45:09 UTC
70	2779	TeacherCAWI	40	2017-11-17 08:35:14 UTC
70	2863	TeacherCAWI	40	2017-11-22 08:35:07 UTC
70	2909	TeacherCAWI	40	2017-11-24 08:45:01 UTC
70	4218	LessonEnrolment	40	2017-11-28 13:05:33 UTC
70	2980	TeacherCAWI	40	2017-11-29 11:45:09 UTC
70	4290	LessonEnrolment	40	2017-12-01 20:47:02 UTC
70	4312	LessonEnrolment	40	2017-12-04 08:48:30 UTC
70	3071	TeacherCAWI	40	2017-12-05 09:45:07 UTC
70	4398	LessonEnrolment	40	2017-12-06 17:20:17 UTC
70	3103	TeacherCAWI	40	2017-12-07 07:45:08 UTC
70	4434	LessonEnrolment	40	2017-12-07 18:29:23 UTC
70	3138	TeacherCAWI	40	2017-12-08 08:15:15 UTC
70	3214	TeacherCAWI	40	2017-12-12 12:45:12 UTC
70	4614	LessonEnrolment	40	2017-12-13 21:13:18 UTC
70	4633	LessonEnrolment	40	2017-12-14 19:53:20 UTC
70	4634	LessonEnrolment	40	2017-12-14 19:54:42 UTC
70	3292	TeacherCAWI	40	2017-12-15 08:45:00 UTC
70	3334	TeacherCAWI	40	2017-12-16 10:05:09 UTC
70	3363	TeacherCAWI	40	2017-12-19 08:40:05 UTC
70	3428	TeacherCAWI	40	2017-12-21 08:45:07 UTC
70	3476	TeacherCAWI	40	2018-01-07 20:17:12 UTC
70	4757	LessonEnrolment	40	2018-01-08 14:19:50 UTC
70	1136	Measurement	50	2018-01-15 17:38:40 UTC
70	4758	LessonEnrolment	40	2018-01-15 20:02:56 UTC
70	3626	TeacherCAWI	40	2018-01-16 20:50:47 UTC
70	1157	Measurement	10	2018-01-22 13:17:01 UTC
70	5170	LessonEnrolment	40	2018-01-22 19:47:23 UTC
70	3851	TeacherCAWI	40	2018-01-23 18:48:51 UTC
70	5171	LessonEnrolment	40	2018-01-24 16:49:14 UTC
70	3883	TeacherCAWI	40	2018-01-25 18:08:36 UTC
70	5307	LessonEnrolment	40	2018-01-26 20:34:30 UTC
70	3906	TeacherCAWI	40	2018-01-29 10:04:58 UTC
70	5328	LessonEnrolment	40	2018-01-29 20:04:40 UTC
70	3950	TeacherCAWI	40	2018-01-30 15:33:32 UTC
70	5343	LessonEnrolment	40	2018-01-31 14:19:59 UTC
70	3996	TeacherCAWI	40	2018-02-03 10:33:00 UTC
70	1229	Measurement	10	2018-02-06 14:50:10 UTC
70	5452	LessonEnrolment	40	2018-02-07 18:29:12 UTC
70	4076	TeacherCAWI	40	2018-02-08 13:17:57 UTC
70	5489	LessonEnrolment	40	2018-02-08 17:27:26 UTC
70	4097	TeacherCAWI	40	2018-02-10 20:20:17 UTC
70	1239	Measurement	10	2018-02-12 13:31:54 UTC
70	5727	LessonEnrolment	40	2018-02-14 10:45:43 UTC
70	5817	LessonEnrolment	40	2018-02-15 13:37:59 UTC
70	4160	TeacherCAWI	40	2018-02-15 16:38:07 UTC
70	4252	TeacherCAWI	200	2018-02-16 21:12:50 UTC
70	4180	TeacherCAWI	40	2018-02-16 21:14:16 UTC
70	1284	Measurement	10	2018-02-20 06:48:59 UTC
70	5728	LessonEnrolment	40	2018-02-22 16:31:12 UTC
70	5769	LessonEnrolment	40	2018-02-23 18:12:08 UTC
70	5102	TeacherCAWI	40	2018-02-23 21:50:02 UTC
70	5115	TeacherCAWI	40	2018-02-26 04:19:12 UTC
70	1305	Measurement	10	2018-02-26 16:17:18 UTC
70	5877	LessonEnrolment	40	2018-02-27 19:28:48 UTC
70	6019	LessonEnrolment	40	2018-02-28 17:07:46 UTC
70	5152	TeacherCAWI	40	2018-02-28 18:17:36 UTC
70	5174	TeacherCAWI	40	2018-03-02 16:18:44 UTC
70	6117	LessonEnrolment	40	2018-03-02 19:29:06 UTC
70	5212	TeacherCAWI	40	2018-03-03 10:45:55 UTC
70	6118	LessonEnrolment	40	2018-03-07 17:55:56 UTC
70	6041	LessonEnrolment	40	2018-03-09 14:00:10 UTC
70	5304	TeacherCAWI	40	2018-03-10 20:30:42 UTC
70	1380	Measurement	10	2018-03-12 15:40:39 UTC
70	5259	TeacherCAWI	40	2018-03-12 15:42:43 UTC
70	6135	LessonEnrolment	40	2018-03-15 12:14:09 UTC
70	6214	LessonEnrolment	40	2018-03-16 09:54:27 UTC
70	5310	TeacherCAWI	40	2018-03-16 18:28:15 UTC
70	5335	TeacherCAWI	40	2018-03-17 15:51:47 UTC
70	6255	LessonEnrolment	40	2018-03-19 13:04:27 UTC
70	1401	Measurement	10	2018-03-19 13:19:01 UTC
70	5369	TeacherCAWI	40	2018-03-20 09:25:53 UTC
70	6457	LessonEnrolment	40	2018-03-21 22:47:15 UTC
70	6437	LessonEnrolment	40	2018-03-21 22:54:20 UTC
70	6215	LessonEnrolment	40	2018-03-22 09:45:42 UTC
70	6348	LessonEnrolment	40	2018-03-22 14:06:48 UTC
70	6498	LessonEnrolment	40	2018-03-22 14:09:53 UTC
70	5385	TeacherCAWI	40	2018-03-22 16:55:50 UTC
70	5391	TeacherCAWI	40	2018-03-22 16:56:37 UTC
70	6499	LessonEnrolment	40	2018-03-23 08:55:23 UTC
70	5422	TeacherCAWI	40	2018-03-23 12:06:04 UTC
70	5431	TeacherCAWI	40	2018-03-23 14:31:49 UTC
70	5436	TeacherCAWI	40	2018-03-23 16:17:56 UTC
70	5453	TeacherCAWI	40	2018-03-24 15:27:01 UTC
70	6438	LessonEnrolment	40	2018-03-26 07:44:52 UTC
70	1430	Measurement	10	2018-03-26 14:16:27 UTC
70	5474	TeacherCAWI	40	2018-03-27 10:40:56 UTC
70	6554	LessonEnrolment	40	2018-03-28 09:10:02 UTC
70	6552	LessonEnrolment	40	2018-03-28 10:49:34 UTC
70	5518	TeacherCAWI	40	2018-03-29 14:43:04 UTC
70	5539	TeacherCAWI	40	2018-03-29 14:44:00 UTC
70	6553	LessonEnrolment	40	2018-04-05 17:08:25 UTC
70	6592	LessonEnrolment	40	2018-04-06 14:32:32 UTC
70	5564	TeacherCAWI	40	2018-04-06 17:32:21 UTC
70	5590	TeacherCAWI	40	2018-04-07 08:22:25 UTC
70	6737	LessonEnrolment	40	2018-04-10 11:49:39 UTC
70	6736	LessonEnrolment	40	2018-04-10 11:53:40 UTC
70	6631	LessonEnrolment	40	2018-04-11 12:46:56 UTC
70	5653	TeacherCAWI	40	2018-04-11 17:19:17 UTC
70	5665	TeacherCAWI	40	2018-04-11 17:20:14 UTC
70	6824	LessonEnrolment	40	2018-04-12 13:29:40 UTC
70	5674	TeacherCAWI	40	2018-04-12 16:40:23 UTC
70	5728	TeacherCAWI	40	2018-04-13 16:36:50 UTC
70	1511	Measurement	10	2018-04-16 15:08:21 UTC
70	1535	Measurement	10	2018-04-23 16:39:05 UTC
70	6922	LessonEnrolment	40	2018-04-23 19:42:59 UTC
70	5833	TeacherCAWI	40	2018-04-25 16:36:17 UTC
70	7184	LessonEnrolment	40	2018-05-10 09:40:47 UTC
70	5953	TeacherCAWI	40	2018-05-11 15:25:12 UTC
70	7424	LessonEnrolment	40	2018-05-14 10:06:50 UTC
70	1590	Measurement	10	2018-05-14 15:26:17 UTC
70	7185	LessonEnrolment	40	2018-05-15 09:20:01 UTC
70	5968	TeacherCAWI	40	2018-05-15 16:18:38 UTC
70	5992	TeacherCAWI	40	2018-05-17 07:26:20 UTC
70	7341	LessonEnrolment	40	2018-05-17 10:52:23 UTC
70	6006	TeacherCAWI	40	2018-05-18 21:51:07 UTC
70	7187	LessonEnrolment	40	2018-05-21 11:42:08 UTC
70	1610	Measurement	10	2018-05-21 14:22:44 UTC
70	6013	TeacherCAWI	40	2018-05-22 08:50:06 UTC
70	6019	TeacherCAWI	40	2018-05-22 16:24:10 UTC
70	7464	LessonEnrolment	40	2018-05-24 11:55:31 UTC
70	7521	LessonEnrolment	40	2018-05-25 08:22:21 UTC
70	6055	TeacherCAWI	40	2018-05-25 18:28:01 UTC
70	6056	TeacherCAWI	40	2018-05-26 09:09:45 UTC
70	7465	LessonEnrolment	40	2018-05-30 19:22:24 UTC
70	7522	LessonEnrolment	40	2018-05-30 19:28:10 UTC
70	6085	TeacherCAWI	40	2018-06-01 12:50:17 UTC
70	6086	TeacherCAWI	40	2018-06-01 12:51:23 UTC
70	1650	Measurement	10	2018-06-04 16:29:09 UTC
70	7523	LessonEnrolment	40	2018-06-05 14:39:37 UTC
70	6162	TeacherCAWI	40	2018-06-06 16:36:01 UTC
70	7648	LessonEnrolment	40	2018-06-06 18:45:25 UTC
70	7715	LessonEnrolment	40	2018-06-07 10:17:53 UTC
70	6172	TeacherCAWI	40	2018-06-07 10:37:31 UTC
70	6183	TeacherCAWI	40	2018-06-09 13:59:42 UTC
70	7729	LessonEnrolment	40	2018-06-11 13:49:15 UTC
70	6206	TeacherCAWI	40	2018-06-12 08:36:47 UTC
70	7776	LessonEnrolment	40	2018-06-12 12:02:50 UTC
70	6219	TeacherCAWI	40	2018-06-13 19:58:33 UTC
70	7835	LessonEnrolment	40	2018-06-15 08:20:40 UTC
70	6248	TeacherCAWI	40	2018-06-16 19:39:47 UTC
70	1678	Measurement	10	2018-06-18 13:46:43 UTC
70	7782	LessonEnrolment	40	2018-06-19 10:53:03 UTC
70	7943	LessonEnrolment	40	2018-06-20 11:14:52 UTC
70	7940	LessonEnrolment	40	2018-06-20 11:21:39 UTC
70	7941	LessonEnrolment	40	2018-06-20 11:24:57 UTC
70	7969	LessonEnrolment	40	2018-06-21 09:50:40 UTC
70	6259	TeacherCAWI	40	2018-06-21 17:42:06 UTC
70	6268	TeacherCAWI	40	2018-06-21 17:42:55 UTC
70	6298	TeacherCAWI	40	2018-06-21 17:43:45 UTC
70	6308	TeacherCAWI	40	2018-06-21 17:44:48 UTC
70	7886	LessonEnrolment	40	2018-06-22 06:48:46 UTC
70	6344	TeacherCAWI	40	2018-06-23 19:23:49 UTC
70	6371	TeacherCAWI	40	2018-06-23 19:24:35 UTC
70	6373	TeacherCAWI	40	2018-06-23 19:25:18 UTC
70	8028	LessonEnrolment	40	2018-09-13 07:31:59 UTC
70	6397	TeacherCAWI	40	2018-09-14 15:48:56 UTC
70	6410	TeacherCAWI	40	2018-09-16 11:56:38 UTC
70	6440	TeacherCAWI	40	2018-09-22 17:34:44 UTC
70	8361	LessonEnrolment	40	2018-10-04 17:03:27 UTC
70	6506	TeacherCAWI	40	2018-10-05 18:13:43 UTC
70	6522	TeacherCAWI	40	2018-10-11 16:06:40 UTC
70	8374	LessonEnrolment	40	2018-10-16 09:59:19 UTC
70	8449	LessonEnrolment	40	2018-10-18 12:14:43 UTC
70	6544	TeacherCAWI	40	2018-10-18 16:57:07 UTC
70	6557	TeacherCAWI	40	2018-10-21 09:09:09 UTC
70	8475	LessonEnrolment	40	2018-11-08 13:46:41 UTC
70	8626	LessonEnrolment	40	2018-11-09 22:08:00 UTC
70	6619	TeacherCAWI	40	2018-11-12 16:57:19 UTC
70	6628	TeacherCAWI	40	2018-11-12 16:58:22 UTC
70	8642	LessonEnrolment	40	2018-11-23 18:25:30 UTC
70	8759	LessonEnrolment	40	2018-11-26 10:45:38 UTC
70	6654	TeacherCAWI	40	2018-11-27 20:34:52 UTC
70	6646	TeacherCAWI	40	2018-11-27 20:35:56 UTC
70	8792	LessonEnrolment	40	2018-11-28 15:27:21 UTC
70	8820	LessonEnrolment	40	2018-11-29 10:56:25 UTC
70	6675	TeacherCAWI	40	2018-12-05 20:05:24 UTC
70	6683	TeacherCAWI	40	2018-12-05 20:06:37 UTC
70	8793	LessonEnrolment	40	2018-12-05 22:03:31 UTC
70	8929	LessonEnrolment	40	2018-12-11 16:56:49 UTC
70	6706	TeacherCAWI	40	2018-12-11 21:32:10 UTC
70	8950	LessonEnrolment	40	2018-12-12 15:55:53 UTC
70	6742	TeacherCAWI	40	2018-12-12 18:09:09 UTC
70	8951	LessonEnrolment	40	2018-12-13 16:08:41 UTC
70	6749	TeacherCAWI	40	2018-12-14 13:06:08 UTC
70	6766	TeacherCAWI	40	2018-12-14 13:07:53 UTC
70	8893	LessonEnrolment	40	2018-12-14 21:09:30 UTC
70	6776	TeacherCAWI	40	2018-12-20 10:46:13 UTC
70	9080	LessonEnrolment	40	2019-01-08 09:08:06 UTC
70	9066	LessonEnrolment	40	2019-01-11 15:13:46 UTC
70	7613	TeacherCAWI	40	2019-01-13 09:38:10 UTC
70	7652	TeacherCAWI	40	2019-01-13 09:39:20 UTC
70	6875	TeacherCAWI	200	2019-01-13 09:46:51 UTC
70	9301	LessonEnrolment	40	2019-02-01 09:21:32 UTC
70	7755	TeacherCAWI	40	2019-02-03 17:38:33 UTC
70	9314	LessonEnrolment	40	2019-02-15 20:46:23 UTC
70	9332	LessonEnrolment	40	2019-02-18 21:24:10 UTC
70	7798	TeacherCAWI	40	2019-02-24 13:50:04 UTC
70	7803	TeacherCAWI	40	2019-02-24 13:51:20 UTC
70	9531	LessonEnrolment	40	2019-03-14 14:20:21 UTC
70	9532	LessonEnrolment	40	2019-03-15 11:48:53 UTC
70	8187	TeacherCAWI	40	2019-03-19 19:31:51 UTC
70	8202	TeacherCAWI	40	2019-03-19 19:32:45 UTC
74	109	TeacherCAWI	200	2017-01-12 15:44:50 UTC
74	219	LessonEnrolment	40	2017-01-13 08:47:03 UTC
74	248	LessonEnrolment	40	2017-01-18 11:29:45 UTC
74	697	LessonEnrolment	40	2017-02-27 07:50:52 UTC
74	706	LessonEnrolment	40	2017-02-27 09:05:14 UTC
74	1707	LessonEnrolment	40	2017-05-08 07:48:54 UTC
74	1708	LessonEnrolment	40	2017-05-08 07:54:51 UTC
76	193	LessonEnrolment	40	2017-01-11 12:19:47 UTC
76	222	LessonEnrolment	40	2017-01-13 13:55:17 UTC
76	245	LessonEnrolment	40	2017-01-18 05:30:57 UTC
76	298	LessonEnrolment	40	2017-01-26 20:53:29 UTC
76	24	Measurement	50	2017-02-09 10:54:33 UTC
76	19	WorkshopApplication	200	2017-04-14 13:26:21 UTC
76	3587	LessonEnrolment	40	2017-10-26 06:57:56 UTC
76	4204	LessonEnrolment	40	2017-11-28 09:58:40 UTC
76	4207	LessonEnrolment	40	2017-11-28 10:50:37 UTC
76	61	CompetitionApplication	50	2018-01-12 13:40:00 UTC
76	61	CompetitionApplication	100	2018-02-02 14:49:39 UTC
76	8525	LessonEnrolment	40	2018-10-24 15:31:46 UTC
76	8360	LessonEnrolment	40	2018-11-23 18:25:30 UTC
76	8880	LessonEnrolment	40	2018-12-06 13:41:03 UTC
76	9345	LessonEnrolment	40	2019-02-14 16:18:53 UTC
76	9346	LessonEnrolment	40	2019-02-15 20:46:23 UTC
76	6881	TeacherCAWI	200	2019-02-17 07:07:35 UTC
76	9674	LessonEnrolment	40	2019-03-27 11:25:53 UTC
76	9896	LessonEnrolment	40	2019-05-14 19:30:47 UTC
77	82	TeacherCAWI	200	2017-01-12 15:44:48 UTC
77	522	LessonEnrolment	40	2017-02-17 10:46:57 UTC
77	2500	LessonEnrolment	40	2017-09-05 19:46:29 UTC
77	2819	LessonEnrolment	40	2017-09-27 09:23:28 UTC
77	2247	TeacherCAWI	40	2017-09-28 10:45:13 UTC
77	2860	LessonEnrolment	40	2017-09-29 18:27:09 UTC
77	2251	TeacherCAWI	40	2017-09-30 08:40:00 UTC
77	2299	TeacherCAWI	40	2017-10-05 09:45:18 UTC
77	3172	LessonEnrolment	40	2017-10-09 16:04:12 UTC
77	3173	LessonEnrolment	40	2017-10-09 16:05:28 UTC
77	3261	LessonEnrolment	40	2017-10-12 16:20:34 UTC
77	3286	LessonEnrolment	40	2017-10-13 08:19:38 UTC
77	2391	TeacherCAWI	40	2017-10-18 09:25:00 UTC
77	2571	TeacherCAWI	40	2017-10-28 08:45:11 UTC
77	2777	TeacherCAWI	40	2017-11-17 08:35:14 UTC
77	4080	LessonEnrolment	40	2017-11-19 17:09:43 UTC
77	3031	TeacherCAWI	40	2017-12-02 09:24:05 UTC
77	3295	TeacherCAWI	40	2017-12-15 08:45:00 UTC
77	5751	LessonEnrolment	40	2018-02-08 17:27:26 UTC
77	4081	TeacherCAWI	40	2018-02-11 09:49:18 UTC
77	5759	LessonEnrolment	40	2018-02-14 10:45:43 UTC
77	4259	TeacherCAWI	200	2018-02-18 17:30:54 UTC
77	4159	TeacherCAWI	40	2018-02-18 17:31:38 UTC
77	5758	LessonEnrolment	40	2018-02-28 17:07:46 UTC
77	5177	TeacherCAWI	40	2018-03-02 19:04:45 UTC
77	6772	LessonEnrolment	40	2018-04-09 09:51:01 UTC
77	5625	TeacherCAWI	40	2018-04-16 17:21:49 UTC
77	6472	LessonEnrolment	40	2018-04-21 08:16:28 UTC
77	5827	TeacherCAWI	40	2018-04-23 14:20:44 UTC
77	6473	LessonEnrolment	40	2018-04-27 15:48:55 UTC
77	5887	TeacherCAWI	40	2018-04-30 05:27:42 UTC
77	6437	TeacherCAWI	40	2018-09-24 15:45:21 UTC
77	8147	LessonEnrolment	40	2018-10-04 17:03:27 UTC
77	6509	TeacherCAWI	40	2018-10-07 17:01:14 UTC
77	8366	LessonEnrolment	40	2018-10-16 09:59:19 UTC
77	6541	TeacherCAWI	40	2018-10-17 16:50:21 UTC
77	8905	LessonEnrolment	40	2018-12-17 10:41:35 UTC
77	6882	TeacherCAWI	200	2019-01-07 16:59:06 UTC
77	9058	LessonEnrolment	40	2019-01-10 13:24:00 UTC
77	9146	LessonEnrolment	40	2019-01-11 15:13:46 UTC
77	7644	TeacherCAWI	40	2019-01-13 16:05:06 UTC
77	7650	TeacherCAWI	40	2019-01-13 16:05:48 UTC
77	9059	LessonEnrolment	40	2019-01-21 08:52:59 UTC
77	7683	TeacherCAWI	40	2019-01-23 08:49:27 UTC
77	9060	LessonEnrolment	40	2019-01-23 09:16:08 UTC
77	7714	TeacherCAWI	40	2019-01-25 07:57:57 UTC
77	9061	LessonEnrolment	40	2019-01-31 13:01:37 UTC
77	7749	TeacherCAWI	40	2019-02-04 14:44:52 UTC
77	7827	TeacherCAWI	200	2019-02-26 16:57:49 UTC
77	9221	LessonEnrolment	40	2019-03-07 13:03:20 UTC
77	9428	LessonEnrolment	40	2019-03-07 13:05:53 UTC
77	8166	TeacherCAWI	40	2019-03-10 18:48:20 UTC
77	8170	TeacherCAWI	40	2019-03-10 18:49:10 UTC
77	9567	LessonEnrolment	40	2019-03-21 11:32:46 UTC
77	8217	TeacherCAWI	40	2019-03-24 17:23:52 UTC
77	10021	LessonEnrolment	40	2019-05-30 17:56:07 UTC
77	8460	TeacherCAWI	40	2019-06-03 18:37:09 UTC
77	10068	LessonEnrolment	40	2019-06-17 15:04:44 UTC
77	8532	TeacherCAWI	40	2019-06-18 13:06:50 UTC
77	8548	TeacherCAWI	40	2019-09-13 08:48:59 UTC
77	8569	TeacherCAWI	40	2019-09-26 09:10:17 UTC
77	8574	TeacherCAWI	40	2019-10-15 18:12:59 UTC
77	8582	TeacherCAWI	40	2019-10-15 18:13:42 UTC
77	8584	TeacherCAWI	40	2019-10-20 07:51:49 UTC
77	8633	TeacherCAWI	40	2020-02-04 17:01:12 UTC
77	8639	TeacherCAWI	40	2020-02-16 20:06:32 UTC
79	221	LessonEnrolment	40	2017-01-13 10:48:40 UTC
79	1004	LessonEnrolment	40	2017-03-17 09:54:29 UTC
79	1024	LessonEnrolment	40	2017-03-20 07:59:46 UTC
82	81	TeacherCAWI	200	2017-01-12 15:44:48 UTC
83	145	LessonEnrolment	40	2017-01-06 19:02:18 UTC
83	80	TeacherCAWI	200	2017-01-12 15:44:48 UTC
83	242	TeacherCAWI	40	2017-01-17 14:15:44 UTC
83	287	LessonEnrolment	40	2017-01-23 16:01:44 UTC
83	306	LessonEnrolment	40	2017-01-27 20:50:04 UTC
83	325	LessonEnrolment	40	2017-01-30 17:43:05 UTC
83	344	TeacherCAWI	40	2017-01-31 10:45:14 UTC
83	334	LessonEnrolment	40	2017-01-31 15:18:32 UTC
83	361	TeacherCAWI	40	2017-02-04 09:30:04 UTC
83	384	TeacherCAWI	40	2017-02-09 14:00:00 UTC
83	406	TeacherCAWI	40	2017-02-10 08:30:17 UTC
83	463	LessonEnrolment	40	2017-02-14 18:29:29 UTC
83	464	LessonEnrolment	40	2017-02-14 18:32:01 UTC
83	465	LessonEnrolment	40	2017-02-14 18:33:21 UTC
83	542	LessonEnrolment	40	2017-02-19 15:52:59 UTC
83	525	TeacherCAWI	40	2017-02-23 10:40:02 UTC
83	646	LessonEnrolment	40	2017-02-23 14:12:02 UTC
83	647	LessonEnrolment	40	2017-02-23 14:12:34 UTC
83	665	LessonEnrolment	40	2017-02-24 15:54:35 UTC
83	680	LessonEnrolment	40	2017-02-25 10:40:35 UTC
83	681	LessonEnrolment	40	2017-02-25 10:46:58 UTC
83	682	LessonEnrolment	40	2017-02-25 10:48:48 UTC
83	556	TeacherCAWI	40	2017-02-28 08:45:23 UTC
83	734	LessonEnrolment	40	2017-02-28 18:28:44 UTC
83	735	LessonEnrolment	40	2017-02-28 18:30:57 UTC
83	44	CompetitionApplication	100	2017-03-01 21:53:20 UTC
83	44	CompetitionApplication	50	2017-03-01 21:53:20 UTC
83	44	CompetitionApplication	100	2017-03-01 21:53:20 UTC
83	594	TeacherCAWI	40	2017-03-01 21:53:20 UTC
83	819	LessonEnrolment	40	2017-03-02 19:49:45 UTC
83	820	LessonEnrolment	40	2017-03-02 19:56:13 UTC
83	623	TeacherCAWI	40	2017-03-03 10:40:05 UTC
83	660	TeacherCAWI	40	2017-03-04 10:45:04 UTC
83	834	LessonEnrolment	40	2017-03-04 13:03:08 UTC
83	879	LessonEnrolment	40	2017-03-07 16:51:31 UTC
83	671	TeacherCAWI	40	2017-03-09 08:45:08 UTC
83	123	Measurement	50	2017-03-13 16:55:02 UTC
83	731	TeacherCAWI	40	2017-03-14 10:45:00 UTC
83	748	TeacherCAWI	40	2017-03-16 08:45:02 UTC
83	762	TeacherCAWI	40	2017-03-16 10:45:13 UTC
83	996	LessonEnrolment	40	2017-03-16 16:41:35 UTC
83	1007	LessonEnrolment	40	2017-03-17 15:44:22 UTC
83	776	TeacherCAWI	40	2017-03-18 10:40:09 UTC
83	794	TeacherCAWI	40	2017-03-21 08:40:04 UTC
83	812	TeacherCAWI	40	2017-03-21 10:45:12 UTC
83	1044	LessonEnrolment	40	2017-03-21 16:56:11 UTC
83	1045	LessonEnrolment	40	2017-03-21 16:57:26 UTC
83	148	Measurement	10	2017-03-21 19:50:02 UTC
83	826	TeacherCAWI	40	2017-03-23 10:40:08 UTC
83	1091	LessonEnrolment	40	2017-03-23 17:56:26 UTC
83	843	TeacherCAWI	40	2017-03-24 09:45:04 UTC
83	873	TeacherCAWI	40	2017-03-25 12:15:01 UTC
83	162	Measurement	10	2017-03-27 14:16:56 UTC
83	1139	LessonEnrolment	40	2017-03-27 17:30:56 UTC
83	894	TeacherCAWI	40	2017-03-28 08:40:16 UTC
83	912	TeacherCAWI	40	2017-03-29 10:45:04 UTC
83	929	TeacherCAWI	40	2017-03-30 09:45:04 UTC
83	952	TeacherCAWI	40	2017-03-31 09:45:07 UTC
83	185	Measurement	10	2017-04-03 18:16:26 UTC
83	1014	TeacherCAWI	40	2017-04-06 09:45:09 UTC
83	1270	LessonEnrolment	40	2017-04-06 18:52:56 UTC
83	1031	TeacherCAWI	40	2017-04-07 09:45:08 UTC
83	1284	LessonEnrolment	40	2017-04-07 18:51:47 UTC
83	1286	LessonEnrolment	40	2017-04-07 18:53:34 UTC
83	1061	TeacherCAWI	40	2017-04-08 09:30:20 UTC
83	201	Measurement	10	2017-04-10 15:07:42 UTC
83	1083	TeacherCAWI	40	2017-04-13 09:30:11 UTC
83	1369	LessonEnrolment	40	2017-04-14 08:05:01 UTC
83	1102	TeacherCAWI	40	2017-04-21 09:45:11 UTC
83	1440	LessonEnrolment	40	2017-04-23 14:00:07 UTC
83	1441	LessonEnrolment	40	2017-04-23 14:00:38 UTC
83	1442	LessonEnrolment	40	2017-04-23 14:01:10 UTC
83	1462	LessonEnrolment	40	2017-04-24 17:53:59 UTC
83	1142	TeacherCAWI	40	2017-04-25 09:45:10 UTC
83	1481	LessonEnrolment	40	2017-04-25 16:48:34 UTC
83	1176	TeacherCAWI	40	2017-04-26 07:45:06 UTC
83	1207	TeacherCAWI	40	2017-04-27 06:40:07 UTC
83	1226	TeacherCAWI	40	2017-04-27 16:45:01 UTC
83	1567	LessonEnrolment	40	2017-04-29 17:01:43 UTC
83	1568	LessonEnrolment	40	2017-04-29 17:02:14 UTC
83	404	Thredded::Post	5	2017-04-29 17:10:00 UTC
83	1589	LessonEnrolment	40	2017-05-01 09:45:23 UTC
83	450	Thredded::Post	5	2017-05-08 08:15:44 UTC
83	1727	LessonEnrolment	40	2017-05-08 18:10:06 UTC
83	1729	LessonEnrolment	40	2017-05-08 18:11:07 UTC
83	1334	TeacherCAWI	40	2017-05-09 06:40:01 UTC
83	1343	TeacherCAWI	40	2017-05-09 07:45:17 UTC
83	1359	TeacherCAWI	40	2017-05-10 06:45:09 UTC
83	1771	LessonEnrolment	40	2017-05-10 17:21:17 UTC
83	1772	LessonEnrolment	40	2017-05-10 17:21:36 UTC
83	1376	TeacherCAWI	40	2017-05-11 12:25:17 UTC
83	1803	LessonEnrolment	40	2017-05-14 12:38:11 UTC
83	306	Measurement	10	2017-05-15 20:03:07 UTC
83	1842	LessonEnrolment	40	2017-05-16 14:45:42 UTC
83	1843	LessonEnrolment	40	2017-05-16 14:47:00 UTC
83	1429	TeacherCAWI	40	2017-05-18 09:15:03 UTC
83	1451	TeacherCAWI	40	2017-05-19 06:45:08 UTC
83	1461	TeacherCAWI	40	2017-05-19 10:25:01 UTC
83	325	Measurement	10	2017-05-22 14:12:33 UTC
83	1472	TeacherCAWI	40	2017-05-23 08:40:09 UTC
83	1487	TeacherCAWI	40	2017-05-24 07:40:11 UTC
83	1501	TeacherCAWI	40	2017-05-24 09:45:05 UTC
83	1518	TeacherCAWI	40	2017-05-25 07:45:02 UTC
83	1525	TeacherCAWI	40	2017-05-25 09:45:16 UTC
83	358	Measurement	10	2017-05-29 21:19:37 UTC
83	1560	TeacherCAWI	40	2017-05-30 07:40:01 UTC
83	1587	TeacherCAWI	40	2017-06-01 07:40:16 UTC
83	1602	TeacherCAWI	40	2017-06-01 08:45:15 UTC
83	1613	TeacherCAWI	40	2017-06-02 08:40:06 UTC
83	2083	LessonEnrolment	40	2017-06-02 17:56:02 UTC
83	378	Measurement	10	2017-06-05 20:30:52 UTC
83	1744	TeacherCAWI	40	2017-06-15 07:40:13 UTC
83	467	Measurement	10	2017-07-03 19:14:04 UTC
83	2356	LessonEnrolment	40	2017-08-19 14:12:58 UTC
83	2358	LessonEnrolment	40	2017-08-19 14:13:54 UTC
83	2409	LessonEnrolment	40	2017-08-29 16:52:38 UTC
83	2423	LessonEnrolment	40	2017-08-31 18:29:32 UTC
83	2424	LessonEnrolment	40	2017-08-31 18:29:58 UTC
83	2425	LessonEnrolment	40	2017-08-31 18:30:39 UTC
83	2431	LessonEnrolment	40	2017-09-01 13:09:11 UTC
83	2432	LessonEnrolment	40	2017-09-01 13:10:07 UTC
83	2433	LessonEnrolment	40	2017-09-01 13:10:34 UTC
83	2434	LessonEnrolment	40	2017-09-01 13:11:02 UTC
83	2436	LessonEnrolment	40	2017-09-01 13:11:42 UTC
83	594	Measurement	10	2017-09-04 19:36:44 UTC
83	2030	TeacherCAWI	40	2017-09-13 08:45:14 UTC
83	2675	LessonEnrolment	40	2017-09-14 20:51:46 UTC
83	2711	LessonEnrolment	40	2017-09-18 18:32:04 UTC
83	2082	TeacherCAWI	40	2017-09-19 09:35:05 UTC
83	2099	TeacherCAWI	40	2017-09-21 09:15:01 UTC
83	2112	TeacherCAWI	40	2017-09-21 10:45:07 UTC
83	2124	TeacherCAWI	40	2017-09-22 08:45:10 UTC
83	2734	LessonEnrolment	40	2017-09-22 16:13:09 UTC
83	672	Measurement	10	2017-09-25 17:30:31 UTC
83	1397	Thredded::Post	5	2017-09-27 16:46:26 UTC
83	2228	TeacherCAWI	40	2017-09-28 09:25:04 UTC
83	2236	TeacherCAWI	40	2017-09-28 10:45:13 UTC
83	2249	TeacherCAWI	40	2017-09-30 08:40:00 UTC
83	2866	LessonEnrolment	40	2017-09-30 10:52:15 UTC
83	2867	LessonEnrolment	40	2017-09-30 10:52:45 UTC
83	2868	LessonEnrolment	40	2017-09-30 10:53:10 UTC
83	1440	Thredded::Post	5	2017-10-01 19:06:07 UTC
83	700	Measurement	10	2017-10-02 18:14:43 UTC
83	2927	LessonEnrolment	40	2017-10-03 13:15:47 UTC
83	2930	LessonEnrolment	40	2017-10-03 13:19:15 UTC
83	2275	TeacherCAWI	40	2017-10-04 10:45:09 UTC
83	2988	LessonEnrolment	40	2017-10-05 07:14:53 UTC
83	2991	LessonEnrolment	40	2017-10-05 07:17:26 UTC
83	2286	TeacherCAWI	40	2017-10-05 09:45:17 UTC
83	3015	LessonEnrolment	40	2017-10-05 17:48:28 UTC
83	3016	LessonEnrolment	40	2017-10-05 17:49:31 UTC
83	3018	LessonEnrolment	40	2017-10-05 17:53:40 UTC
83	3019	LessonEnrolment	40	2017-10-05 17:54:06 UTC
83	2303	TeacherCAWI	40	2017-10-06 10:10:03 UTC
83	3029	LessonEnrolment	40	2017-10-06 16:58:19 UTC
83	3207	LessonEnrolment	40	2017-10-10 16:09:03 UTC
83	2318	TeacherCAWI	40	2017-10-12 08:40:07 UTC
83	3258	LessonEnrolment	40	2017-10-12 12:02:14 UTC
83	3262	LessonEnrolment	40	2017-10-12 17:18:25 UTC
83	2334	TeacherCAWI	40	2017-10-13 08:15:05 UTC
83	2347	TeacherCAWI	40	2017-10-14 07:45:20 UTC
83	1606	Thredded::Post	5	2017-10-14 16:14:59 UTC
83	3297	LessonEnrolment	40	2017-10-14 16:16:05 UTC
83	3302	LessonEnrolment	40	2017-10-15 09:41:03 UTC
83	767	Measurement	10	2017-10-16 16:43:02 UTC
83	2368	TeacherCAWI	40	2017-10-17 09:40:04 UTC
83	2435	TeacherCAWI	40	2017-10-20 09:40:03 UTC
83	3445	LessonEnrolment	40	2017-10-20 17:04:59 UTC
83	2464	TeacherCAWI	40	2017-10-21 10:45:15 UTC
83	803	Measurement	10	2017-10-23 20:21:44 UTC
83	3536	LessonEnrolment	40	2017-10-23 20:28:15 UTC
83	2513	TeacherCAWI	40	2017-10-26 11:00:12 UTC
83	2526	TeacherCAWI	40	2017-10-27 07:45:13 UTC
83	2555	TeacherCAWI	40	2017-10-28 07:45:09 UTC
83	839	Measurement	10	2017-10-30 20:00:46 UTC
83	3794	LessonEnrolment	40	2017-10-30 20:02:50 UTC
83	2662	TeacherCAWI	40	2017-11-07 09:35:01 UTC
83	3952	LessonEnrolment	40	2017-11-07 18:39:47 UTC
83	3954	LessonEnrolment	40	2017-11-07 18:41:14 UTC
83	3955	LessonEnrolment	40	2017-11-07 18:41:51 UTC
83	2733	TeacherCAWI	40	2017-11-11 08:45:03 UTC
83	2761	TeacherCAWI	40	2017-11-14 10:45:07 UTC
83	2775	TeacherCAWI	40	2017-11-17 08:35:14 UTC
83	2799	TeacherCAWI	40	2017-11-18 08:35:07 UTC
83	910	Measurement	10	2017-11-20 17:36:58 UTC
83	2826	TeacherCAWI	40	2017-11-21 08:45:10 UTC
83	2862	TeacherCAWI	40	2017-11-22 08:35:07 UTC
83	2897	TeacherCAWI	40	2017-11-24 08:45:01 UTC
83	2923	TeacherCAWI	40	2017-11-24 11:15:12 UTC
83	2937	TeacherCAWI	40	2017-11-25 09:35:12 UTC
83	939	Measurement	10	2017-11-27 16:53:04 UTC
83	2944	TeacherCAWI	40	2017-11-28 11:15:08 UTC
83	2982	TeacherCAWI	40	2017-11-29 11:45:09 UTC
83	3008	TeacherCAWI	40	2017-12-01 09:35:03 UTC
83	3030	TeacherCAWI	40	2017-12-02 09:24:05 UTC
83	970	Measurement	10	2017-12-04 16:29:04 UTC
83	3053	TeacherCAWI	40	2017-12-05 08:35:05 UTC
83	3153	TeacherCAWI	40	2017-12-09 09:15:02 UTC
83	3298	TeacherCAWI	40	2017-12-15 08:45:01 UTC
83	4670	LessonEnrolment	40	2017-12-17 14:28:41 UTC
83	4711	LessonEnrolment	40	2017-12-18 16:47:40 UTC
83	1032	Measurement	10	2017-12-18 16:51:24 UTC
83	3369	TeacherCAWI	40	2017-12-19 09:40:10 UTC
83	4733	LessonEnrolment	40	2017-12-19 12:44:15 UTC
83	3405	TeacherCAWI	40	2017-12-20 08:40:04 UTC
83	3423	TeacherCAWI	40	2017-12-21 08:45:07 UTC
83	1063	Measurement	10	2018-01-01 15:47:04 UTC
83	1101	Measurement	10	2018-01-09 07:25:47 UTC
83	4858	LessonEnrolment	40	2018-01-11 16:04:40 UTC
83	4760	LessonEnrolment	40	2018-01-11 16:11:01 UTC
83	3537	LessonEnrolment	40	2018-01-12 14:07:32 UTC
83	3530	TeacherCAWI	40	2018-01-12 20:59:31 UTC
83	3535	TeacherCAWI	40	2018-01-12 21:03:18 UTC
83	3567	TeacherCAWI	40	2018-01-13 16:02:19 UTC
83	69	CompetitionApplication	50	2018-01-16 22:10:18 UTC
83	3635	TeacherCAWI	40	2018-01-17 08:18:07 UTC
83	5002	LessonEnrolment	40	2018-01-18 19:46:26 UTC
83	3777	TeacherCAWI	40	2018-01-19 20:05:30 UTC
83	1194	Measurement	10	2018-01-29 17:25:17 UTC
83	5365	LessonEnrolment	40	2018-01-31 14:19:59 UTC
83	4000	TeacherCAWI	40	2018-02-01 13:41:54 UTC
83	1216	Measurement	10	2018-02-05 15:37:16 UTC
83	1242	Measurement	10	2018-02-12 17:03:47 UTC
83	4265	TeacherCAWI	200	2018-02-17 15:31:38 UTC
83	1275	Measurement	10	2018-02-19 18:01:13 UTC
83	1311	Measurement	10	2018-02-26 20:41:33 UTC
83	5917	LessonEnrolment	40	2018-02-27 19:28:48 UTC
83	5138	TeacherCAWI	40	2018-03-04 16:04:29 UTC
83	1338	Measurement	10	2018-03-05 15:52:49 UTC
83	6065	LessonEnrolment	40	2018-03-08 15:29:11 UTC
83	5287	TeacherCAWI	40	2018-03-09 11:21:38 UTC
83	6066	LessonEnrolment	40	2018-03-09 14:00:10 UTC
83	5303	TeacherCAWI	40	2018-03-11 15:04:05 UTC
83	1381	Measurement	10	2018-03-12 16:29:05 UTC
83	1407	Measurement	10	2018-03-19 17:34:34 UTC
83	6319	LessonEnrolment	40	2018-03-23 08:55:23 UTC
83	5468	TeacherCAWI	40	2018-03-24 12:22:44 UTC
83	6266	LessonEnrolment	40	2018-03-27 12:57:46 UTC
83	1440	Measurement	10	2018-03-27 16:48:46 UTC
83	6217	LessonEnrolment	40	2018-03-28 09:10:02 UTC
83	5515	TeacherCAWI	40	2018-03-29 09:49:35 UTC
83	5533	TeacherCAWI	40	2018-03-29 09:50:03 UTC
83	1451	Measurement	10	2018-04-02 18:42:18 UTC
83	6461	LessonEnrolment	40	2018-04-05 17:08:25 UTC
83	5566	TeacherCAWI	40	2018-04-06 15:06:58 UTC
83	6685	LessonEnrolment	40	2018-04-09 09:51:01 UTC
83	1475	Measurement	10	2018-04-09 17:42:06 UTC
83	5631	TeacherCAWI	40	2018-04-10 14:49:46 UTC
83	6591	LessonEnrolment	40	2018-04-11 12:46:56 UTC
83	5690	TeacherCAWI	40	2018-04-12 15:18:52 UTC
83	6819	LessonEnrolment	40	2018-04-19 08:05:29 UTC
83	5811	TeacherCAWI	40	2018-04-20 15:26:01 UTC
83	1572	Measurement	10	2018-05-07 13:54:49 UTC
83	7314	LessonEnrolment	40	2018-05-10 09:40:47 UTC
83	5949	TeacherCAWI	40	2018-05-11 13:15:22 UTC
83	7361	LessonEnrolment	40	2018-05-14 10:06:50 UTC
83	1584	Measurement	10	2018-05-14 10:48:01 UTC
83	7455	LessonEnrolment	40	2018-05-15 09:20:01 UTC
83	5979	TeacherCAWI	40	2018-05-15 16:20:23 UTC
83	7447	LessonEnrolment	40	2018-05-16 11:40:11 UTC
83	5988	TeacherCAWI	40	2018-05-17 19:34:01 UTC
83	6002	TeacherCAWI	40	2018-05-17 19:35:03 UTC
83	1613	Measurement	10	2018-05-21 17:46:51 UTC
83	1624	Measurement	10	2018-05-28 17:39:35 UTC
83	7515	LessonEnrolment	40	2018-05-30 06:19:16 UTC
83	6079	TeacherCAWI	40	2018-06-03 15:07:58 UTC
83	7525	LessonEnrolment	40	2018-06-04 09:01:45 UTC
83	6127	TeacherCAWI	40	2018-06-05 14:29:49 UTC
83	1666	Measurement	10	2018-06-11 19:42:26 UTC
83	7692	LessonEnrolment	40	2018-06-12 12:02:50 UTC
83	6227	TeacherCAWI	40	2018-06-13 14:23:40 UTC
83	1682	Measurement	10	2018-06-18 18:16:11 UTC
83	1693	Measurement	10	2018-06-25 18:38:35 UTC
83	1700	Measurement	10	2018-07-02 13:07:29 UTC
83	1726	Measurement	10	2018-07-17 20:10:33 UTC
83	1733	Measurement	10	2018-07-24 19:04:18 UTC
83	1764	Measurement	10	2018-09-03 18:42:00 UTC
83	8020	LessonEnrolment	40	2018-09-06 08:54:42 UTC
83	6375	TeacherCAWI	40	2018-09-07 16:01:02 UTC
83	6436	TeacherCAWI	40	2018-09-23 09:33:06 UTC
83	8021	LessonEnrolment	40	2018-09-24 07:58:40 UTC
83	1806	Measurement	10	2018-09-24 18:34:44 UTC
83	8250	LessonEnrolment	40	2018-10-04 17:03:27 UTC
83	6508	TeacherCAWI	40	2018-10-06 13:13:15 UTC
83	1824	Measurement	10	2018-10-08 17:17:11 UTC
83	8336	LessonEnrolment	40	2018-10-12 07:50:49 UTC
83	6539	TeacherCAWI	40	2018-10-13 14:33:52 UTC
83	8375	LessonEnrolment	40	2018-10-16 09:59:19 UTC
83	8432	LessonEnrolment	40	2018-10-17 08:05:46 UTC
83	6543	TeacherCAWI	40	2018-10-17 17:39:58 UTC
83	6551	TeacherCAWI	40	2018-10-18 14:57:48 UTC
83	8251	LessonEnrolment	40	2018-10-24 15:31:46 UTC
83	6586	TeacherCAWI	40	2018-10-25 08:03:54 UTC
83	8456	LessonEnrolment	40	2018-11-06 10:32:24 UTC
83	6606	TeacherCAWI	40	2018-11-07 19:46:23 UTC
83	8457	LessonEnrolment	40	2018-11-08 13:46:41 UTC
83	6620	TeacherCAWI	40	2018-11-09 20:27:28 UTC
83	1883	Measurement	10	2018-11-19 17:43:36 UTC
83	1892	Measurement	10	2018-11-26 15:47:48 UTC
83	1909	Measurement	10	2018-12-10 16:36:59 UTC
83	8933	LessonEnrolment	40	2018-12-11 16:50:47 UTC
83	8919	LessonEnrolment	40	2018-12-11 16:56:49 UTC
83	6740	TeacherCAWI	40	2018-12-13 07:57:52 UTC
83	6743	TeacherCAWI	40	2018-12-13 07:58:31 UTC
83	8932	LessonEnrolment	40	2018-12-13 16:08:41 UTC
83	6764	TeacherCAWI	40	2018-12-14 18:27:47 UTC
83	1938	Measurement	10	2018-12-31 14:37:45 UTC
83	8974	LessonEnrolment	40	2019-01-08 09:08:06 UTC
83	7614	TeacherCAWI	40	2019-01-09 20:10:26 UTC
83	8998	LessonEnrolment	40	2019-01-10 13:24:00 UTC
83	9022	LessonEnrolment	40	2019-01-11 15:13:46 UTC
83	7648	TeacherCAWI	40	2019-01-12 12:17:07 UTC
83	7654	TeacherCAWI	40	2019-01-12 12:17:44 UTC
83	6888	TeacherCAWI	200	2019-01-12 12:24:42 UTC
83	9157	LessonEnrolment	40	2019-01-23 09:16:08 UTC
83	8975	LessonEnrolment	40	2019-01-25 15:51:20 UTC
83	7713	TeacherCAWI	40	2019-01-25 20:05:25 UTC
83	7727	TeacherCAWI	40	2019-01-28 19:51:24 UTC
83	2034	Measurement	10	2019-02-11 18:01:52 UTC
83	9368	LessonEnrolment	40	2019-02-12 17:32:31 UTC
83	9186	LessonEnrolment	40	2019-02-14 16:18:53 UTC
83	7780	TeacherCAWI	40	2019-02-14 19:49:39 UTC
83	7795	TeacherCAWI	40	2019-02-15 16:14:43 UTC
83	9390	LessonEnrolment	40	2019-02-18 21:24:10 UTC
83	7801	TeacherCAWI	40	2019-02-24 16:21:41 UTC
83	7829	TeacherCAWI	200	2019-03-10 11:21:17 UTC
83	9318	LessonEnrolment	40	2019-03-11 14:03:39 UTC
83	9543	LessonEnrolment	40	2019-03-14 14:16:30 UTC
83	8182	TeacherCAWI	40	2019-03-14 16:55:48 UTC
83	9597	LessonEnrolment	40	2019-03-15 11:55:21 UTC
83	8194	TeacherCAWI	40	2019-03-16 08:20:26 UTC
83	8199	TeacherCAWI	40	2019-03-16 10:30:21 UTC
83	9659	LessonEnrolment	40	2019-03-27 11:25:53 UTC
83	8238	TeacherCAWI	40	2019-03-28 16:43:43 UTC
85	8666	LessonEnrolment	40	2018-11-28 15:18:46 UTC
85	6667	TeacherCAWI	40	2018-12-04 09:34:01 UTC
88	22	LessonEnrolment	40	2016-12-16 21:58:42 UTC
88	23	LessonEnrolment	40	2016-12-16 21:59:49 UTC
88	31	LessonEnrolment	40	2016-12-18 14:59:37 UTC
88	208	TeacherCAWI	200	2017-01-12 15:44:54 UTC
88	221	TeacherCAWI	40	2017-01-17 14:15:43 UTC
88	255	TeacherCAWI	40	2017-01-19 11:25:00 UTC
88	300	TeacherCAWI	40	2017-01-21 11:25:01 UTC
88	428	LessonEnrolment	40	2017-02-11 15:16:34 UTC
88	50	Measurement	50	2017-02-20 09:09:11 UTC
88	568	LessonEnrolment	40	2017-02-20 18:30:24 UTC
88	610	LessonEnrolment	40	2017-02-22 10:13:15 UTC
88	551	TeacherCAWI	40	2017-02-28 08:45:22 UTC
88	648	TeacherCAWI	40	2017-03-04 10:45:04 UTC
88	94	Measurement	10	2017-03-06 09:09:58 UTC
88	689	TeacherCAWI	40	2017-03-09 11:00:02 UTC
88	723	TeacherCAWI	40	2017-03-10 10:30:01 UTC
88	116	Measurement	10	2017-03-13 12:12:20 UTC
88	139	Measurement	10	2017-03-20 12:08:59 UTC
88	1204	LessonEnrolment	40	2017-04-02 15:27:39 UTC
88	1245	TeacherCAWI	40	2017-04-28 07:45:04 UTC
88	269	Measurement	10	2017-05-08 12:28:12 UTC
88	1918	LessonEnrolment	40	2017-05-21 17:33:29 UTC
88	1484	TeacherCAWI	40	2017-05-23 08:40:10 UTC
91	293	LessonEnrolment	40	2017-01-24 18:17:48 UTC
91	345	LessonEnrolment	40	2017-02-03 09:22:36 UTC
91	658	LessonEnrolment	40	2017-02-24 07:29:49 UTC
91	660	LessonEnrolment	40	2017-02-24 08:01:51 UTC
91	1205	LessonEnrolment	40	2017-04-02 16:40:57 UTC
91	1779	LessonEnrolment	40	2017-05-11 07:36:28 UTC
91	1809	LessonEnrolment	40	2017-05-14 17:15:16 UTC
91	2005	LessonEnrolment	40	2017-05-29 06:12:35 UTC
92	574	LessonEnrolment	40	2017-02-21 10:11:40 UTC
92	508	TeacherCAWI	40	2017-02-23 08:40:12 UTC
92	662	LessonEnrolment	40	2017-02-24 11:47:41 UTC
94	29	LessonEnrolment	40	2016-12-17 21:13:15 UTC
94	30	LessonEnrolment	40	2016-12-17 21:14:43 UTC
94	176	LessonEnrolment	40	2017-01-10 15:42:12 UTC
94	177	LessonEnrolment	40	2017-01-10 15:57:53 UTC
94	178	LessonEnrolment	40	2017-01-10 16:00:40 UTC
94	179	LessonEnrolment	40	2017-01-10 16:01:53 UTC
94	180	LessonEnrolment	40	2017-01-10 16:03:10 UTC
94	181	LessonEnrolment	40	2017-01-10 16:17:56 UTC
94	93	TeacherCAWI	200	2017-01-12 15:44:49 UTC
94	220	TeacherCAWI	40	2017-01-17 14:15:43 UTC
94	229	TeacherCAWI	40	2017-01-17 14:15:44 UTC
94	244	TeacherCAWI	40	2017-01-17 14:15:44 UTC
94	244	LessonEnrolment	40	2017-01-17 22:41:02 UTC
94	259	TeacherCAWI	40	2017-01-19 11:25:00 UTC
94	271	TeacherCAWI	40	2017-01-20 08:45:05 UTC
94	283	TeacherCAWI	40	2017-01-20 15:00:11 UTC
94	306	TeacherCAWI	40	2017-01-21 11:25:01 UTC
94	320	TeacherCAWI	40	2017-01-27 10:35:01 UTC
94	307	LessonEnrolment	40	2017-01-29 16:00:14 UTC
94	309	LessonEnrolment	40	2017-01-29 16:04:42 UTC
94	338	TeacherCAWI	40	2017-01-31 10:45:14 UTC
94	350	TeacherCAWI	40	2017-02-01 09:30:14 UTC
94	2	Measurement	50	2017-02-01 18:07:01 UTC
94	13	Measurement	10	2017-02-06 09:21:53 UTC
94	374	LessonEnrolment	40	2017-02-06 21:21:49 UTC
94	375	LessonEnrolment	40	2017-02-06 21:24:18 UTC
94	397	TeacherCAWI	40	2017-02-10 08:30:17 UTC
94	32	Measurement	10	2017-02-13 09:21:11 UTC
94	113	Thredded::Post	5	2017-02-14 17:56:30 UTC
94	136	Thredded::Post	5	2017-02-15 19:17:13 UTC
94	137	Thredded::Post	5	2017-02-15 19:19:37 UTC
94	502	LessonEnrolment	40	2017-02-15 19:26:11 UTC
94	503	LessonEnrolment	40	2017-02-15 19:33:18 UTC
94	505	LessonEnrolment	40	2017-02-15 19:36:59 UTC
94	430	TeacherCAWI	40	2017-02-16 10:45:05 UTC
94	456	TeacherCAWI	40	2017-02-18 11:00:12 UTC
94	49	Measurement	10	2017-02-20 09:02:50 UTC
94	145	Thredded::Post	5	2017-02-20 22:34:39 UTC
94	590	LessonEnrolment	40	2017-02-21 21:47:56 UTC
94	591	LessonEnrolment	40	2017-02-21 21:48:42 UTC
94	493	TeacherCAWI	40	2017-02-22 09:45:08 UTC
94	623	LessonEnrolment	40	2017-02-22 16:06:01 UTC
94	528	TeacherCAWI	40	2017-02-23 10:40:02 UTC
94	656	LessonEnrolment	40	2017-02-23 21:03:30 UTC
94	657	LessonEnrolment	40	2017-02-23 21:06:03 UTC
94	80	Measurement	10	2017-02-27 20:50:49 UTC
94	561	TeacherCAWI	40	2017-02-28 08:45:24 UTC
94	17	CompetitionApplication	50	2017-02-28 22:42:08 UTC
94	17	CompetitionApplication	100	2017-02-28 22:42:08 UTC
94	576	TeacherCAWI	40	2017-02-28 22:42:08 UTC
94	18	CompetitionApplication	100	2017-02-28 22:50:47 UTC
94	18	CompetitionApplication	50	2017-02-28 22:50:47 UTC
94	749	LessonEnrolment	40	2017-02-28 23:00:04 UTC
94	167	Thredded::Post	5	2017-02-28 23:01:32 UTC
94	750	LessonEnrolment	40	2017-02-28 23:04:36 UTC
94	751	LessonEnrolment	40	2017-02-28 23:06:58 UTC
94	752	LessonEnrolment	40	2017-02-28 23:08:34 UTC
94	753	LessonEnrolment	40	2017-02-28 23:10:03 UTC
94	754	LessonEnrolment	40	2017-02-28 23:11:37 UTC
94	790	LessonEnrolment	40	2017-03-01 19:44:04 UTC
94	39	CompetitionApplication	100	2017-03-01 21:00:50 UTC
94	39	CompetitionApplication	50	2017-03-01 21:00:50 UTC
94	606	TeacherCAWI	40	2017-03-03 08:45:11 UTC
94	618	TeacherCAWI	40	2017-03-03 10:40:05 UTC
94	655	TeacherCAWI	40	2017-03-04 10:45:04 UTC
94	195	Thredded::Post	5	2017-03-05 20:13:24 UTC
94	842	LessonEnrolment	40	2017-03-05 20:26:05 UTC
94	843	LessonEnrolment	40	2017-03-05 20:27:33 UTC
94	844	LessonEnrolment	40	2017-03-05 20:29:42 UTC
94	90	Measurement	10	2017-03-06 07:20:17 UTC
94	196	Thredded::Post	5	2017-03-06 07:24:29 UTC
94	197	Thredded::Post	5	2017-03-06 07:26:29 UTC
94	678	TeacherCAWI	40	2017-03-09 08:45:09 UTC
94	694	TeacherCAWI	40	2017-03-09 11:00:07 UTC
94	728	TeacherCAWI	40	2017-03-10 10:30:01 UTC
94	210	Thredded::Post	5	2017-03-12 19:07:50 UTC
94	112	Measurement	10	2017-03-13 08:33:57 UTC
94	214	Thredded::Post	5	2017-03-13 22:19:26 UTC
94	215	Thredded::Post	5	2017-03-13 22:21:52 UTC
94	735	TeacherCAWI	40	2017-03-14 10:45:00 UTC
94	752	TeacherCAWI	40	2017-03-16 08:45:02 UTC
94	765	TeacherCAWI	40	2017-03-16 10:45:13 UTC
94	224	Thredded::Post	5	2017-03-16 21:35:55 UTC
94	225	Thredded::Post	5	2017-03-16 21:36:45 UTC
94	226	Thredded::Post	5	2017-03-16 21:39:51 UTC
94	227	Thredded::Post	5	2017-03-16 21:40:25 UTC
94	228	Thredded::Post	5	2017-03-16 21:42:26 UTC
94	778	TeacherCAWI	40	2017-03-18 10:40:09 UTC
94	231	Thredded::Post	5	2017-03-18 16:33:08 UTC
94	130	Measurement	10	2017-03-20 07:49:49 UTC
94	237	Thredded::Post	5	2017-03-20 17:20:50 UTC
94	239	Thredded::Post	5	2017-03-20 17:51:24 UTC
94	1033	LessonEnrolment	40	2017-03-21 07:21:50 UTC
94	1035	LessonEnrolment	40	2017-03-21 07:26:02 UTC
94	1036	LessonEnrolment	40	2017-03-21 07:27:14 UTC
94	1037	LessonEnrolment	40	2017-03-21 07:28:08 UTC
94	1038	LessonEnrolment	40	2017-03-21 07:31:38 UTC
94	1039	LessonEnrolment	40	2017-03-21 07:32:29 UTC
94	797	TeacherCAWI	40	2017-03-21 08:40:04 UTC
94	809	TeacherCAWI	40	2017-03-21 10:45:12 UTC
94	830	TeacherCAWI	40	2017-03-23 10:40:08 UTC
94	847	TeacherCAWI	40	2017-03-24 09:45:04 UTC
94	859	TeacherCAWI	40	2017-03-24 10:30:01 UTC
94	266	Thredded::Post	5	2017-03-24 19:37:49 UTC
94	881	TeacherCAWI	40	2017-03-25 12:15:01 UTC
94	156	Measurement	10	2017-03-27 07:26:46 UTC
94	1126	LessonEnrolment	40	2017-03-27 08:55:29 UTC
94	1128	LessonEnrolment	40	2017-03-27 08:57:39 UTC
94	1129	LessonEnrolment	40	2017-03-27 08:59:11 UTC
94	1130	LessonEnrolment	40	2017-03-27 09:00:33 UTC
94	1131	LessonEnrolment	40	2017-03-27 09:02:02 UTC
94	282	Thredded::Post	5	2017-03-27 09:09:35 UTC
94	899	TeacherCAWI	40	2017-03-28 08:40:16 UTC
94	913	TeacherCAWI	40	2017-03-29 10:45:04 UTC
94	936	TeacherCAWI	40	2017-03-30 09:45:04 UTC
94	959	TeacherCAWI	40	2017-03-31 09:45:07 UTC
94	965	TeacherCAWI	40	2017-04-01 11:45:04 UTC
94	1214	LessonEnrolment	40	2017-04-03 07:44:48 UTC
94	1215	LessonEnrolment	40	2017-04-03 07:46:36 UTC
94	173	Measurement	10	2017-04-03 07:52:39 UTC
94	1219	LessonEnrolment	40	2017-04-03 13:01:11 UTC
94	985	TeacherCAWI	40	2017-04-04 07:35:06 UTC
94	997	TeacherCAWI	40	2017-04-05 10:00:06 UTC
94	1004	TeacherCAWI	40	2017-04-05 10:45:05 UTC
94	1021	TeacherCAWI	40	2017-04-06 09:45:09 UTC
94	1030	TeacherCAWI	40	2017-04-07 09:45:08 UTC
94	1053	TeacherCAWI	40	2017-04-07 10:30:05 UTC
94	1064	TeacherCAWI	40	2017-04-08 09:30:20 UTC
94	1310	LessonEnrolment	40	2017-04-09 22:29:47 UTC
94	1311	LessonEnrolment	40	2017-04-09 22:31:21 UTC
94	1312	LessonEnrolment	40	2017-04-09 22:32:08 UTC
94	1313	LessonEnrolment	40	2017-04-09 22:33:02 UTC
94	1314	LessonEnrolment	40	2017-04-09 22:33:41 UTC
94	1319	LessonEnrolment	40	2017-04-10 07:06:35 UTC
94	193	Measurement	10	2017-04-10 07:43:29 UTC
94	12	WorkshopApplication	200	2017-04-11 14:17:43 UTC
94	13	WorkshopApplication	200	2017-04-11 14:19:48 UTC
94	14	WorkshopApplication	200	2017-04-11 14:22:11 UTC
94	337	Thredded::Post	5	2017-04-11 14:31:43 UTC
94	338	Thredded::Post	5	2017-04-11 14:40:08 UTC
94	1087	TeacherCAWI	40	2017-04-13 09:30:11 UTC
94	211	Measurement	10	2017-04-17 08:17:00 UTC
94	360	Thredded::Post	5	2017-04-20 18:00:35 UTC
94	1110	TeacherCAWI	40	2017-04-21 09:45:11 UTC
94	1126	TeacherCAWI	40	2017-04-22 09:35:12 UTC
94	233	Measurement	10	2017-04-24 07:31:39 UTC
94	1137	TeacherCAWI	40	2017-04-25 06:45:14 UTC
94	1150	TeacherCAWI	40	2017-04-25 09:45:11 UTC
94	1195	TeacherCAWI	40	2017-04-26 09:35:04 UTC
94	1211	TeacherCAWI	40	2017-04-27 06:40:07 UTC
94	1521	LessonEnrolment	40	2017-04-27 08:10:40 UTC
94	1539	LessonEnrolment	40	2017-04-27 20:20:08 UTC
94	1540	LessonEnrolment	40	2017-04-27 20:22:00 UTC
94	1542	LessonEnrolment	40	2017-04-27 20:23:48 UTC
94	1543	LessonEnrolment	40	2017-04-27 20:24:33 UTC
94	1242	TeacherCAWI	40	2017-04-28 07:45:04 UTC
94	1254	TeacherCAWI	40	2017-04-28 08:45:10 UTC
94	1271	TeacherCAWI	40	2017-04-28 10:45:00 UTC
94	1280	TeacherCAWI	40	2017-04-29 07:40:10 UTC
94	248	Measurement	10	2017-05-01 08:07:39 UTC
94	1582	LessonEnrolment	40	2017-05-01 08:22:56 UTC
94	1583	LessonEnrolment	40	2017-05-01 08:23:51 UTC
94	1584	LessonEnrolment	40	2017-05-01 08:25:07 UTC
94	1585	LessonEnrolment	40	2017-05-01 08:26:09 UTC
94	265	Measurement	10	2017-05-08 06:45:25 UTC
94	1345	TeacherCAWI	40	2017-05-09 07:45:17 UTC
94	1363	TeacherCAWI	40	2017-05-10 06:45:09 UTC
94	1815	LessonEnrolment	40	2017-05-15 07:08:31 UTC
94	1816	LessonEnrolment	40	2017-05-15 07:09:37 UTC
94	1817	LessonEnrolment	40	2017-05-15 07:10:16 UTC
94	1818	LessonEnrolment	40	2017-05-15 07:12:05 UTC
94	290	Measurement	10	2017-05-15 07:26:25 UTC
94	513	Thredded::Post	5	2017-05-15 08:56:14 UTC
94	514	Thredded::Post	5	2017-05-15 08:57:11 UTC
94	1430	TeacherCAWI	40	2017-05-18 09:15:03 UTC
94	1905	LessonEnrolment	40	2017-05-18 21:43:13 UTC
94	1454	TeacherCAWI	40	2017-05-19 06:45:08 UTC
94	1463	TeacherCAWI	40	2017-05-19 10:25:01 UTC
94	317	Measurement	10	2017-05-22 07:57:26 UTC
94	1478	TeacherCAWI	40	2017-05-23 08:40:10 UTC
94	1489	TeacherCAWI	40	2017-05-24 07:40:11 UTC
94	1505	TeacherCAWI	40	2017-05-24 09:45:05 UTC
94	1521	TeacherCAWI	40	2017-05-25 07:45:02 UTC
94	1531	TeacherCAWI	40	2017-05-25 09:45:16 UTC
94	355	Measurement	10	2017-05-29 19:04:21 UTC
94	2095	LessonEnrolment	40	2017-06-03 18:32:04 UTC
94	2096	LessonEnrolment	40	2017-06-03 18:34:15 UTC
94	2097	LessonEnrolment	40	2017-06-03 18:35:24 UTC
94	368	Measurement	10	2017-06-05 08:35:56 UTC
94	1640	TeacherCAWI	40	2017-06-07 13:15:01 UTC
94	1653	TeacherCAWI	40	2017-06-08 13:15:00 UTC
94	1683	TeacherCAWI	40	2017-06-09 08:40:11 UTC
94	390	Measurement	10	2017-06-12 05:58:48 UTC
94	1725	TeacherCAWI	40	2017-06-13 10:40:06 UTC
94	1746	TeacherCAWI	40	2017-06-15 07:40:14 UTC
94	736	Thredded::Post	5	2017-06-15 11:32:12 UTC
94	738	Thredded::Post	5	2017-06-15 12:18:28 UTC
94	739	Thredded::Post	5	2017-06-15 12:20:38 UTC
94	1774	TeacherCAWI	40	2017-06-16 07:40:10 UTC
94	412	Measurement	10	2017-06-19 07:05:40 UTC
94	2291	LessonEnrolment	40	2017-06-19 07:15:12 UTC
94	2292	LessonEnrolment	40	2017-06-19 07:17:42 UTC
94	2293	LessonEnrolment	40	2017-06-19 07:19:05 UTC
94	2294	LessonEnrolment	40	2017-06-19 07:20:12 UTC
94	1819	TeacherCAWI	40	2017-06-20 08:40:09 UTC
94	1824	TeacherCAWI	40	2017-06-20 10:45:06 UTC
94	1840	TeacherCAWI	40	2017-06-22 08:45:01 UTC
94	1850	TeacherCAWI	40	2017-06-22 10:40:06 UTC
94	1856	TeacherCAWI	40	2017-06-23 06:45:02 UTC
94	1877	TeacherCAWI	40	2017-06-25 10:10:06 UTC
94	1881	TeacherCAWI	40	2017-06-25 11:00:10 UTC
94	436	Measurement	10	2017-06-26 07:04:16 UTC
94	790	Thredded::Post	5	2017-06-26 07:18:34 UTC
94	791	Thredded::Post	5	2017-06-26 07:25:58 UTC
94	817	Thredded::Post	5	2017-07-02 16:29:17 UTC
94	457	Measurement	10	2017-07-03 07:28:11 UTC
94	1331	Thredded::Post	5	2017-09-23 13:21:20 UTC
94	2746	LessonEnrolment	40	2017-09-23 13:26:46 UTC
94	2748	LessonEnrolment	40	2017-09-23 13:27:08 UTC
94	2749	LessonEnrolment	40	2017-09-23 13:27:49 UTC
94	2750	LessonEnrolment	40	2017-09-23 13:28:21 UTC
94	2751	LessonEnrolment	40	2017-09-23 13:28:43 UTC
94	2752	LessonEnrolment	40	2017-09-23 13:29:11 UTC
94	2753	LessonEnrolment	40	2017-09-23 13:29:42 UTC
94	2754	LessonEnrolment	40	2017-09-23 13:30:02 UTC
94	2162	TeacherCAWI	40	2017-09-24 09:00:28 UTC
94	2243	TeacherCAWI	40	2017-09-28 10:45:13 UTC
94	2256	TeacherCAWI	40	2017-09-30 08:40:00 UTC
94	693	Measurement	10	2017-10-02 09:56:33 UTC
94	2265	TeacherCAWI	40	2017-10-03 08:45:11 UTC
94	2949	LessonEnrolment	40	2017-10-03 19:12:16 UTC
94	2950	LessonEnrolment	40	2017-10-03 19:13:20 UTC
94	2951	LessonEnrolment	40	2017-10-03 19:14:40 UTC
94	2952	LessonEnrolment	40	2017-10-03 19:15:55 UTC
94	1482	Thredded::Post	5	2017-10-03 19:34:36 UTC
94	2295	TeacherCAWI	40	2017-10-05 09:45:18 UTC
94	2309	TeacherCAWI	40	2017-10-06 10:10:03 UTC
94	724	Measurement	10	2017-10-09 12:14:30 UTC
94	1532	Thredded::Post	5	2017-10-09 12:39:06 UTC
94	1533	Thredded::Post	5	2017-10-09 12:41:53 UTC
94	3154	LessonEnrolment	40	2017-10-09 14:21:09 UTC
94	3155	LessonEnrolment	40	2017-10-09 14:22:34 UTC
94	3156	LessonEnrolment	40	2017-10-09 14:23:37 UTC
94	3157	LessonEnrolment	40	2017-10-09 14:24:32 UTC
94	3158	LessonEnrolment	40	2017-10-09 14:25:44 UTC
94	3159	LessonEnrolment	40	2017-10-09 14:26:24 UTC
94	3161	LessonEnrolment	40	2017-10-09 14:29:52 UTC
94	3163	LessonEnrolment	40	2017-10-09 14:32:44 UTC
94	3164	LessonEnrolment	40	2017-10-09 14:33:29 UTC
94	3165	LessonEnrolment	40	2017-10-09 14:35:11 UTC
94	3167	LessonEnrolment	40	2017-10-09 14:37:55 UTC
94	3168	LessonEnrolment	40	2017-10-09 14:40:05 UTC
94	3169	LessonEnrolment	40	2017-10-09 14:41:00 UTC
94	2320	TeacherCAWI	40	2017-10-12 08:40:08 UTC
94	2335	TeacherCAWI	40	2017-10-13 08:15:05 UTC
94	2348	TeacherCAWI	40	2017-10-14 07:45:20 UTC
94	753	Measurement	10	2017-10-16 09:49:49 UTC
94	2378	TeacherCAWI	40	2017-10-17 09:40:04 UTC
94	2386	TeacherCAWI	40	2017-10-18 09:25:00 UTC
94	2441	TeacherCAWI	40	2017-10-20 09:40:03 UTC
94	2470	TeacherCAWI	40	2017-10-21 10:45:15 UTC
94	788	Measurement	10	2017-10-23 09:40:13 UTC
94	2478	TeacherCAWI	40	2017-10-24 08:40:08 UTC
94	2502	TeacherCAWI	40	2017-10-25 08:40:03 UTC
94	2528	TeacherCAWI	40	2017-10-27 07:45:13 UTC
94	2560	TeacherCAWI	40	2017-10-28 07:45:09 UTC
94	2573	TeacherCAWI	40	2017-10-28 08:45:11 UTC
94	830	Measurement	10	2017-10-30 13:23:11 UTC
94	3775	LessonEnrolment	40	2017-10-30 13:47:39 UTC
94	2614	TeacherCAWI	40	2017-11-01 10:30:17 UTC
94	3811	LessonEnrolment	40	2017-11-01 15:33:21 UTC
94	3812	LessonEnrolment	40	2017-11-01 15:34:17 UTC
94	3813	LessonEnrolment	40	2017-11-01 15:35:01 UTC
94	3816	LessonEnrolment	40	2017-11-01 15:40:22 UTC
94	856	Measurement	10	2017-11-06 12:31:31 UTC
94	2764	TeacherCAWI	40	2017-11-15 10:45:09 UTC
94	2776	TeacherCAWI	40	2017-11-17 08:35:14 UTC
94	2807	TeacherCAWI	40	2017-11-18 08:35:07 UTC
94	898	Measurement	10	2017-11-20 09:25:22 UTC
94	2834	TeacherCAWI	40	2017-11-21 08:45:10 UTC
94	2901	TeacherCAWI	40	2017-11-24 08:45:01 UTC
94	2938	TeacherCAWI	40	2017-11-25 09:35:12 UTC
94	930	Measurement	10	2017-11-27 12:43:12 UTC
94	2947	TeacherCAWI	40	2017-11-28 11:15:09 UTC
94	2985	TeacherCAWI	40	2017-11-29 11:45:09 UTC
94	959	Measurement	10	2017-12-04 08:32:24 UTC
94	3154	TeacherCAWI	40	2017-12-09 09:15:02 UTC
94	994	Measurement	10	2017-12-11 13:15:07 UTC
94	3281	TeacherCAWI	40	2017-12-14 09:45:09 UTC
94	3296	TeacherCAWI	40	2017-12-15 08:45:01 UTC
94	3324	TeacherCAWI	40	2017-12-16 09:15:09 UTC
94	1026	Measurement	10	2017-12-18 11:04:29 UTC
94	4717	LessonEnrolment	40	2017-12-18 22:20:14 UTC
94	1090	Measurement	10	2018-01-08 13:20:44 UTC
94	4806	LessonEnrolment	40	2018-01-08 20:02:44 UTC
94	3493	TeacherCAWI	40	2018-01-09 18:24:25 UTC
94	4718	LessonEnrolment	40	2018-01-12 14:12:41 UTC
94	3577	TeacherCAWI	40	2018-01-15 08:07:16 UTC
94	1114	Measurement	10	2018-01-15 08:43:19 UTC
94	4719	LessonEnrolment	40	2018-01-15 20:02:56 UTC
94	3627	TeacherCAWI	40	2018-01-17 21:40:19 UTC
94	96	CompetitionApplication	50	2018-01-17 22:28:41 UTC
94	3672	TeacherCAWI	40	2018-01-18 09:23:32 UTC
94	4992	LessonEnrolment	40	2018-01-18 19:46:26 UTC
94	4993	LessonEnrolment	40	2018-01-19 15:17:52 UTC
94	3779	TeacherCAWI	40	2018-01-20 12:53:35 UTC
94	3822	TeacherCAWI	40	2018-01-20 12:57:53 UTC
94	1180	Measurement	10	2018-01-29 10:37:20 UTC
94	5491	LessonEnrolment	40	2018-01-29 20:04:40 UTC
94	5286	LessonEnrolment	40	2018-01-29 20:11:33 UTC
94	3927	TeacherCAWI	40	2018-01-31 13:42:03 UTC
94	3942	TeacherCAWI	40	2018-01-31 13:44:57 UTC
94	5287	LessonEnrolment	40	2018-01-31 14:19:59 UTC
94	1210	Measurement	10	2018-02-05 12:52:19 UTC
94	4016	TeacherCAWI	40	2018-02-05 13:32:26 UTC
94	5413	LessonEnrolment	40	2018-02-07 18:23:24 UTC
94	4064	TeacherCAWI	40	2018-02-08 14:28:39 UTC
94	5514	LessonEnrolment	40	2018-02-08 17:27:26 UTC
94	5595	LessonEnrolment	40	2018-02-09 15:03:35 UTC
94	1238	Measurement	10	2018-02-12 12:38:01 UTC
94	4085	TeacherCAWI	40	2018-02-12 12:39:21 UTC
94	4112	TeacherCAWI	40	2018-02-12 12:40:20 UTC
94	5793	LessonEnrolment	40	2018-02-14 10:45:43 UTC
94	1269	Measurement	10	2018-02-19 15:06:05 UTC
94	4157	TeacherCAWI	40	2018-02-21 08:31:29 UTC
94	5712	LessonEnrolment	40	2018-02-21 10:36:28 UTC
94	5093	TeacherCAWI	40	2018-02-22 10:32:48 UTC
94	5768	LessonEnrolment	40	2018-02-22 16:35:35 UTC
94	4276	TeacherCAWI	200	2018-02-27 21:36:18 UTC
94	5108	TeacherCAWI	40	2018-02-27 21:37:11 UTC
94	6032	LessonEnrolment	40	2018-03-02 06:57:13 UTC
94	6033	LessonEnrolment	40	2018-03-02 19:29:06 UTC
94	5196	TeacherCAWI	40	2018-03-11 17:58:38 UTC
94	5221	TeacherCAWI	40	2018-03-11 18:00:32 UTC
94	1370	Measurement	10	2018-03-12 11:05:19 UTC
94	6119	LessonEnrolment	40	2018-03-15 12:14:09 UTC
94	5318	TeacherCAWI	40	2018-03-18 14:16:19 UTC
94	1396	Measurement	10	2018-03-19 08:41:32 UTC
94	6444	LessonEnrolment	40	2018-03-19 13:04:27 UTC
94	6350	LessonEnrolment	40	2018-03-22 09:45:42 UTC
94	5366	TeacherCAWI	40	2018-03-22 12:39:02 UTC
94	6443	LessonEnrolment	40	2018-03-22 14:06:48 UTC
94	1425	Measurement	10	2018-03-26 10:07:42 UTC
94	5408	TeacherCAWI	40	2018-04-05 09:49:04 UTC
94	5427	TeacherCAWI	40	2018-04-05 09:50:11 UTC
94	6615	LessonEnrolment	40	2018-04-05 17:03:24 UTC
94	6616	LessonEnrolment	40	2018-04-06 14:25:48 UTC
94	6617	LessonEnrolment	40	2018-04-06 14:32:32 UTC
94	1468	Measurement	10	2018-04-09 09:20:44 UTC
94	6873	LessonEnrolment	40	2018-04-12 13:29:40 UTC
94	5575	TeacherCAWI	40	2018-04-13 08:49:23 UTC
94	5606	TeacherCAWI	40	2018-04-13 08:49:56 UTC
94	5622	TeacherCAWI	40	2018-04-13 08:50:44 UTC
94	5717	TeacherCAWI	40	2018-04-13 08:55:13 UTC
94	6874	LessonEnrolment	40	2018-04-13 15:52:33 UTC
94	6875	LessonEnrolment	40	2018-04-13 15:57:54 UTC
94	1505	Measurement	10	2018-04-16 11:15:43 UTC
94	5741	TeacherCAWI	40	2018-04-16 11:17:00 UTC
94	5758	TeacherCAWI	40	2018-04-16 11:17:58 UTC
94	7027	LessonEnrolment	40	2018-04-20 06:38:37 UTC
94	7028	LessonEnrolment	40	2018-04-21 08:16:28 UTC
94	1527	Measurement	10	2018-04-23 13:37:26 UTC
94	5815	TeacherCAWI	40	2018-04-23 13:40:00 UTC
94	5825	TeacherCAWI	40	2018-04-23 13:41:32 UTC
94	7113	LessonEnrolment	40	2018-04-23 19:44:51 UTC
94	1586	Measurement	10	2018-05-14 12:50:02 UTC
94	7407	LessonEnrolment	40	2018-05-16 11:40:11 UTC
94	1606	Measurement	10	2018-05-21 13:22:54 UTC
94	5997	TeacherCAWI	40	2018-05-21 13:24:03 UTC
94	1622	Measurement	10	2018-05-28 16:54:55 UTC
94	1645	Measurement	10	2018-06-04 13:30:13 UTC
94	1658	Measurement	10	2018-06-11 09:29:43 UTC
94	7814	LessonEnrolment	40	2018-06-12 12:02:50 UTC
94	6226	TeacherCAWI	40	2018-06-14 07:49:52 UTC
94	7815	LessonEnrolment	40	2018-06-14 13:28:53 UTC
94	7816	LessonEnrolment	40	2018-06-15 08:20:41 UTC
94	6237	TeacherCAWI	40	2018-06-15 16:56:29 UTC
94	1674	Measurement	10	2018-06-18 08:15:16 UTC
94	6255	TeacherCAWI	40	2018-06-18 08:16:13 UTC
94	7888	LessonEnrolment	40	2018-06-20 11:21:38 UTC
94	7869	LessonEnrolment	40	2018-06-21 07:57:02 UTC
94	7887	LessonEnrolment	40	2018-06-21 09:50:40 UTC
94	6294	TeacherCAWI	40	2018-06-22 14:27:31 UTC
94	6328	TeacherCAWI	40	2018-06-22 14:28:22 UTC
94	6348	TeacherCAWI	40	2018-06-22 14:29:14 UTC
94	8509	LessonEnrolment	40	2018-11-27 15:38:27 UTC
94	6661	TeacherCAWI	40	2018-11-29 10:54:10 UTC
94	6898	TeacherCAWI	200	2019-01-08 20:18:10 UTC
94	8513	LessonEnrolment	40	2019-01-29 19:41:26 UTC
94	7743	TeacherCAWI	40	2019-02-03 15:45:32 UTC
94	9309	LessonEnrolment	40	2019-02-05 17:03:55 UTC
94	9308	LessonEnrolment	40	2019-02-05 17:05:42 UTC
94	7762	TeacherCAWI	40	2019-02-08 16:58:44 UTC
94	7766	TeacherCAWI	40	2019-02-08 16:59:49 UTC
94	8514	LessonEnrolment	40	2019-02-26 13:50:09 UTC
94	7832	TeacherCAWI	200	2019-02-26 18:19:03 UTC
94	8147	TeacherCAWI	40	2019-03-05 21:25:31 UTC
94	9467	LessonEnrolment	40	2019-03-11 14:06:02 UTC
94	9465	LessonEnrolment	40	2019-03-13 19:18:26 UTC
95	94	TeacherCAWI	200	2017-01-12 15:44:49 UTC
95	332	LessonEnrolment	40	2017-01-31 12:43:26 UTC
95	333	LessonEnrolment	40	2017-01-31 12:48:17 UTC
95	481	LessonEnrolment	40	2017-02-15 10:52:20 UTC
95	431	TeacherCAWI	40	2017-02-16 10:45:05 UTC
95	527	TeacherCAWI	40	2017-02-23 10:40:02 UTC
95	1079	LessonEnrolment	40	2017-03-23 08:49:12 UTC
95	862	TeacherCAWI	40	2017-03-24 10:30:01 UTC
98	512	LessonEnrolment	40	2017-02-16 11:54:16 UTC
98	518	LessonEnrolment	40	2017-02-16 23:07:09 UTC
98	452	TeacherCAWI	40	2017-02-17 12:45:03 UTC
98	495	TeacherCAWI	40	2017-02-22 09:45:08 UTC
98	33	CompetitionApplication	100	2017-03-01 19:30:18 UTC
98	33	CompetitionApplication	50	2017-03-01 19:30:18 UTC
100	75	LessonEnrolment	40	2016-12-28 11:10:03 UTC
100	123	LessonEnrolment	40	2017-01-04 12:23:22 UTC
100	187	LessonEnrolment	40	2017-01-11 09:20:03 UTC
100	97	TeacherCAWI	200	2017-01-12 15:44:49 UTC
100	728	LessonEnrolment	40	2017-02-27 21:52:59 UTC
100	829	TeacherCAWI	40	2017-03-23 10:40:08 UTC
100	1113	LessonEnrolment	40	2017-03-26 19:49:08 UTC
100	1114	LessonEnrolment	40	2017-03-26 19:51:07 UTC
100	1054	TeacherCAWI	40	2017-04-07 10:30:05 UTC
100	1062	TeacherCAWI	40	2017-04-08 09:30:20 UTC
105	135	LessonEnrolment	40	2017-01-04 14:30:35 UTC
105	114	TeacherCAWI	200	2017-01-12 15:44:50 UTC
105	361	LessonEnrolment	40	2017-02-06 07:30:01 UTC
105	848	LessonEnrolment	40	2017-03-06 07:57:47 UTC
105	849	LessonEnrolment	40	2017-03-06 07:58:28 UTC
105	1042	LessonEnrolment	40	2017-03-21 09:45:41 UTC
105	1116	LessonEnrolment	40	2017-03-26 21:12:20 UTC
105	1118	LessonEnrolment	40	2017-03-26 21:15:34 UTC
105	1210	LessonEnrolment	40	2017-04-03 06:48:04 UTC
105	1318	LessonEnrolment	40	2017-04-10 07:01:24 UTC
105	1927	LessonEnrolment	40	2017-05-22 07:49:28 UTC
105	4287	TeacherCAWI	200	2018-02-20 12:25:59 UTC
105	6909	TeacherCAWI	200	2019-01-08 11:49:56 UTC
105	9125	LessonEnrolment	40	2019-01-10 11:05:49 UTC
105	9127	LessonEnrolment	40	2019-01-11 15:13:46 UTC
105	9259	LessonEnrolment	40	2019-01-25 15:51:20 UTC
105	9275	LessonEnrolment	40	2019-02-04 21:42:14 UTC
105	9384	LessonEnrolment	40	2019-02-14 16:18:53 UTC
105	9386	LessonEnrolment	40	2019-02-15 20:46:23 UTC
105	9397	LessonEnrolment	40	2019-02-18 21:24:10 UTC
105	9402	LessonEnrolment	40	2019-02-20 08:57:29 UTC
105	9457	LessonEnrolment	40	2019-03-07 13:05:53 UTC
105	9613	LessonEnrolment	40	2019-03-28 18:11:51 UTC
105	9612	LessonEnrolment	40	2019-04-04 21:39:25 UTC
107	108	TeacherCAWI	200	2017-01-12 15:44:50 UTC
107	710	LessonEnrolment	40	2017-02-27 09:31:06 UTC
107	947	LessonEnrolment	40	2017-03-13 09:52:07 UTC
107	1025	LessonEnrolment	40	2017-03-20 07:59:56 UTC
107	1028	LessonEnrolment	40	2017-03-20 09:58:21 UTC
107	2051	LessonEnrolment	40	2017-05-31 14:38:22 UTC
107	2778	LessonEnrolment	40	2017-09-24 20:54:30 UTC
107	2780	LessonEnrolment	40	2017-09-24 21:05:24 UTC
107	4104	LessonEnrolment	40	2017-11-20 15:27:42 UTC
107	4339	LessonEnrolment	40	2017-12-05 06:47:44 UTC
107	207	CompetitionApplication	50	2018-01-19 11:44:20 UTC
107	207	CompetitionApplication	100	2018-02-02 14:49:39 UTC
107	8101	LessonEnrolment	40	2018-09-24 07:58:40 UTC
107	8219	LessonEnrolment	40	2018-09-27 12:51:04 UTC
107	8220	LessonEnrolment	40	2018-10-04 17:01:37 UTC
107	8397	LessonEnrolment	40	2018-10-18 12:14:43 UTC
107	8221	LessonEnrolment	40	2018-10-19 09:10:59 UTC
107	8654	LessonEnrolment	40	2018-12-03 10:37:25 UTC
107	8957	LessonEnrolment	40	2018-12-12 15:49:57 UTC
107	9376	LessonEnrolment	40	2019-02-14 16:18:53 UTC
107	6911	TeacherCAWI	200	2019-02-20 16:17:49 UTC
107	9537	LessonEnrolment	40	2019-03-07 13:04:01 UTC
109	40	LessonEnrolment	40	2016-12-19 19:19:57 UTC
110	212	TeacherCAWI	200	2017-01-12 15:44:54 UTC
110	543	LessonEnrolment	40	2017-02-19 21:07:13 UTC
110	558	LessonEnrolment	40	2017-02-20 11:43:11 UTC
110	3241	LessonEnrolment	40	2017-10-11 20:19:42 UTC
110	4002	LessonEnrolment	40	2017-11-08 20:52:46 UTC
110	4292	TeacherCAWI	200	2018-03-06 22:13:23 UTC
110	6763	LessonEnrolment	40	2018-04-09 09:51:01 UTC
112	133	TeacherCAWI	200	2017-01-12 15:44:50 UTC
112	215	LessonEnrolment	40	2017-01-13 04:46:05 UTC
112	105	Thredded::Post	5	2017-02-09 10:27:05 UTC
112	10	CompetitionApplication	50	2017-02-28 11:22:23 UTC
112	10	CompetitionApplication	100	2017-02-28 11:22:23 UTC
112	10	CompetitionApplication	100	2017-02-28 11:22:23 UTC
113	51	LessonEnrolment	40	2016-12-20 21:50:31 UTC
113	53	LessonEnrolment	40	2016-12-20 22:04:28 UTC
113	186	LessonEnrolment	40	2017-01-11 08:21:34 UTC
113	111	TeacherCAWI	200	2017-01-12 15:44:50 UTC
113	247	LessonEnrolment	40	2017-01-18 09:46:48 UTC
113	259	LessonEnrolment	40	2017-01-19 14:59:34 UTC
113	281	LessonEnrolment	40	2017-01-21 09:03:24 UTC
113	283	LessonEnrolment	40	2017-01-21 09:08:28 UTC
113	329	TeacherCAWI	40	2017-01-27 10:35:03 UTC
113	313	LessonEnrolment	40	2017-01-30 10:35:17 UTC
113	320	LessonEnrolment	40	2017-01-30 12:30:03 UTC
113	351	TeacherCAWI	40	2017-02-01 09:30:14 UTC
113	351	LessonEnrolment	40	2017-02-03 17:38:37 UTC
113	366	TeacherCAWI	40	2017-02-04 09:30:04 UTC
113	386	LessonEnrolment	40	2017-02-08 09:43:39 UTC
113	393	TeacherCAWI	40	2017-02-09 14:00:00 UTC
113	403	TeacherCAWI	40	2017-02-10 08:30:17 UTC
113	430	LessonEnrolment	40	2017-02-11 18:22:01 UTC
113	431	LessonEnrolment	40	2017-02-11 18:23:33 UTC
113	435	TeacherCAWI	40	2017-02-16 10:45:05 UTC
113	523	LessonEnrolment	40	2017-02-17 11:30:23 UTC
113	524	LessonEnrolment	40	2017-02-17 11:31:33 UTC
113	598	LessonEnrolment	40	2017-02-22 07:50:23 UTC
113	488	TeacherCAWI	40	2017-02-22 09:45:08 UTC
113	630	LessonEnrolment	40	2017-02-22 19:37:30 UTC
113	631	LessonEnrolment	40	2017-02-22 19:38:41 UTC
113	632	LessonEnrolment	40	2017-02-22 19:38:44 UTC
113	518	TeacherCAWI	40	2017-02-23 08:40:12 UTC
113	530	TeacherCAWI	40	2017-02-23 10:40:02 UTC
113	678	LessonEnrolment	40	2017-02-25 10:14:14 UTC
113	679	LessonEnrolment	40	2017-02-25 10:15:49 UTC
113	65	Measurement	50	2017-02-25 13:46:21 UTC
113	683	LessonEnrolment	40	2017-02-25 18:13:49 UTC
113	684	LessonEnrolment	40	2017-02-25 18:13:55 UTC
113	685	LessonEnrolment	40	2017-02-25 18:14:03 UTC
113	9	CompetitionApplication	100	2017-02-27 20:54:21 UTC
113	9	CompetitionApplication	50	2017-02-27 20:54:21 UTC
113	544	TeacherCAWI	40	2017-02-27 20:54:21 UTC
113	564	TeacherCAWI	40	2017-02-28 08:45:25 UTC
113	42	CompetitionApplication	50	2017-03-01 21:32:42 UTC
113	42	CompetitionApplication	100	2017-03-01 21:32:42 UTC
113	807	LessonEnrolment	40	2017-03-02 10:54:10 UTC
113	810	LessonEnrolment	40	2017-03-02 10:58:08 UTC
113	632	TeacherCAWI	40	2017-03-04 08:45:08 UTC
113	876	LessonEnrolment	40	2017-03-07 16:35:27 UTC
113	877	LessonEnrolment	40	2017-03-07 16:35:28 UTC
113	878	LessonEnrolment	40	2017-03-07 16:49:13 UTC
113	670	TeacherCAWI	40	2017-03-09 08:45:07 UTC
113	707	TeacherCAWI	40	2017-03-10 08:30:11 UTC
113	724	TeacherCAWI	40	2017-03-10 10:30:01 UTC
113	963	LessonEnrolment	40	2017-03-13 18:25:38 UTC
113	740	TeacherCAWI	40	2017-03-14 10:45:01 UTC
113	749	TeacherCAWI	40	2017-03-16 08:45:02 UTC
113	783	TeacherCAWI	40	2017-03-18 10:40:09 UTC
113	1027	LessonEnrolment	40	2017-03-20 09:55:57 UTC
113	791	TeacherCAWI	40	2017-03-21 08:40:04 UTC
113	818	TeacherCAWI	40	2017-03-21 10:45:12 UTC
113	827	TeacherCAWI	40	2017-03-23 10:40:08 UTC
113	1081	LessonEnrolment	40	2017-03-23 12:12:12 UTC
113	1083	LessonEnrolment	40	2017-03-23 12:20:16 UTC
113	1084	LessonEnrolment	40	2017-03-23 12:21:02 UTC
113	1085	LessonEnrolment	40	2017-03-23 12:22:14 UTC
113	250	Thredded::Post	5	2017-03-23 12:33:28 UTC
113	1088	LessonEnrolment	40	2017-03-23 17:06:10 UTC
113	1089	LessonEnrolment	40	2017-03-23 17:06:15 UTC
113	1090	LessonEnrolment	40	2017-03-23 17:06:19 UTC
113	848	TeacherCAWI	40	2017-03-24 09:45:04 UTC
113	882	TeacherCAWI	40	2017-03-25 12:15:01 UTC
113	902	TeacherCAWI	40	2017-03-28 08:40:16 UTC
113	1147	LessonEnrolment	40	2017-03-28 12:21:05 UTC
113	910	TeacherCAWI	40	2017-03-29 10:45:04 UTC
113	932	TeacherCAWI	40	2017-03-30 09:45:04 UTC
113	967	TeacherCAWI	40	2017-04-01 11:45:04 UTC
113	1200	LessonEnrolment	40	2017-04-02 14:31:06 UTC
113	994	TeacherCAWI	40	2017-04-05 10:00:06 UTC
113	998	TeacherCAWI	40	2017-04-05 10:45:05 UTC
113	1013	TeacherCAWI	40	2017-04-06 09:45:09 UTC
113	1028	TeacherCAWI	40	2017-04-07 09:45:07 UTC
113	1050	TeacherCAWI	40	2017-04-07 10:30:05 UTC
113	1060	TeacherCAWI	40	2017-04-08 09:30:20 UTC
113	1287	LessonEnrolment	40	2017-04-08 12:59:07 UTC
113	1288	LessonEnrolment	40	2017-04-08 12:59:22 UTC
113	1289	LessonEnrolment	40	2017-04-08 12:59:31 UTC
113	1293	LessonEnrolment	40	2017-04-08 13:00:32 UTC
113	3	WorkshopApplication	200	2017-04-11 07:33:39 UTC
113	1085	TeacherCAWI	40	2017-04-13 09:30:11 UTC
113	1363	LessonEnrolment	40	2017-04-13 10:32:15 UTC
113	1387	LessonEnrolment	40	2017-04-18 08:16:22 UTC
113	1108	TeacherCAWI	40	2017-04-21 09:45:11 UTC
113	1422	LessonEnrolment	40	2017-04-22 07:46:00 UTC
113	1423	LessonEnrolment	40	2017-04-22 07:46:04 UTC
113	1425	LessonEnrolment	40	2017-04-22 07:46:21 UTC
113	1123	TeacherCAWI	40	2017-04-22 09:35:12 UTC
113	1149	TeacherCAWI	40	2017-04-25 09:45:10 UTC
113	1177	TeacherCAWI	40	2017-04-26 07:45:06 UTC
113	1208	TeacherCAWI	40	2017-04-27 06:40:07 UTC
113	1222	TeacherCAWI	40	2017-04-27 14:30:12 UTC
113	1230	TeacherCAWI	40	2017-04-27 16:55:02 UTC
113	1239	TeacherCAWI	40	2017-04-28 07:45:04 UTC
113	1251	TeacherCAWI	40	2017-04-28 08:45:10 UTC
113	1266	TeacherCAWI	40	2017-04-28 10:45:00 UTC
113	1273	TeacherCAWI	40	2017-04-29 07:40:09 UTC
113	1572	LessonEnrolment	40	2017-04-30 19:50:02 UTC
113	1573	LessonEnrolment	40	2017-04-30 19:50:10 UTC
113	1575	LessonEnrolment	40	2017-04-30 19:50:21 UTC
113	1577	LessonEnrolment	40	2017-04-30 19:50:46 UTC
113	1578	LessonEnrolment	40	2017-04-30 19:50:50 UTC
113	1580	LessonEnrolment	40	2017-04-30 19:51:10 UTC
113	1301	TeacherCAWI	40	2017-05-07 10:30:11 UTC
113	1311	TeacherCAWI	40	2017-05-07 14:10:07 UTC
113	1700	LessonEnrolment	40	2017-05-07 23:19:44 UTC
113	1701	LessonEnrolment	40	2017-05-07 23:21:06 UTC
113	1703	LessonEnrolment	40	2017-05-07 23:21:27 UTC
113	1704	LessonEnrolment	40	2017-05-07 23:21:37 UTC
113	1331	TeacherCAWI	40	2017-05-09 06:40:01 UTC
113	1349	TeacherCAWI	40	2017-05-09 07:45:17 UTC
113	1780	LessonEnrolment	40	2017-05-11 07:37:29 UTC
113	1784	LessonEnrolment	40	2017-05-11 07:44:26 UTC
113	1785	LessonEnrolment	40	2017-05-11 07:45:45 UTC
113	1786	LessonEnrolment	40	2017-05-11 07:46:35 UTC
113	1787	LessonEnrolment	40	2017-05-11 07:47:46 UTC
113	1788	LessonEnrolment	40	2017-05-11 07:48:29 UTC
113	1374	TeacherCAWI	40	2017-05-11 12:25:17 UTC
113	1411	TeacherCAWI	40	2017-05-16 09:40:05 UTC
113	1424	TeacherCAWI	40	2017-05-17 11:40:03 UTC
113	1437	TeacherCAWI	40	2017-05-18 14:00:02 UTC
113	1448	TeacherCAWI	40	2017-05-19 06:45:08 UTC
113	1462	TeacherCAWI	40	2017-05-19 10:25:01 UTC
113	1939	LessonEnrolment	40	2017-05-22 20:21:10 UTC
113	1940	LessonEnrolment	40	2017-05-22 20:24:42 UTC
113	1941	LessonEnrolment	40	2017-05-22 20:51:14 UTC
113	1943	LessonEnrolment	40	2017-05-22 20:51:26 UTC
113	1944	LessonEnrolment	40	2017-05-22 20:52:59 UTC
113	1477	TeacherCAWI	40	2017-05-23 08:40:10 UTC
113	1498	TeacherCAWI	40	2017-05-24 07:40:11 UTC
113	1502	TeacherCAWI	40	2017-05-24 09:45:05 UTC
113	1520	TeacherCAWI	40	2017-05-25 07:45:02 UTC
113	1526	TeacherCAWI	40	2017-05-25 09:45:16 UTC
113	1541	TeacherCAWI	40	2017-05-26 13:15:02 UTC
113	1548	TeacherCAWI	40	2017-05-27 13:10:14 UTC
113	1561	TeacherCAWI	40	2017-05-30 07:40:01 UTC
113	1573	TeacherCAWI	40	2017-05-30 10:25:06 UTC
113	2036	LessonEnrolment	40	2017-05-30 17:35:47 UTC
113	1589	TeacherCAWI	40	2017-06-01 07:40:16 UTC
113	1608	TeacherCAWI	40	2017-06-01 08:45:15 UTC
113	109	WorkshopApplication	200	2017-06-05 20:36:16 UTC
113	2137	LessonEnrolment	40	2017-06-07 07:49:59 UTC
113	2140	LessonEnrolment	40	2017-06-07 09:11:36 UTC
113	1639	TeacherCAWI	40	2017-06-07 13:15:01 UTC
113	2161	LessonEnrolment	40	2017-06-08 05:46:26 UTC
113	1650	TeacherCAWI	40	2017-06-08 08:45:00 UTC
113	2182	LessonEnrolment	40	2017-06-08 10:45:26 UTC
113	1651	TeacherCAWI	40	2017-06-08 11:00:01 UTC
113	2186	LessonEnrolment	40	2017-06-08 12:28:25 UTC
113	2187	LessonEnrolment	40	2017-06-08 12:29:13 UTC
113	2188	LessonEnrolment	40	2017-06-08 12:30:07 UTC
113	2189	LessonEnrolment	40	2017-06-08 12:30:36 UTC
113	1652	TeacherCAWI	40	2017-06-08 13:15:00 UTC
113	1667	TeacherCAWI	40	2017-06-09 06:45:00 UTC
113	2201	LessonEnrolment	40	2017-06-09 10:07:50 UTC
113	2202	LessonEnrolment	40	2017-06-09 10:08:38 UTC
113	2203	LessonEnrolment	40	2017-06-09 10:09:08 UTC
113	2204	LessonEnrolment	40	2017-06-09 10:10:10 UTC
113	1698	TeacherCAWI	40	2017-06-09 12:00:07 UTC
113	1701	TeacherCAWI	40	2017-06-10 11:00:05 UTC
113	1704	TeacherCAWI	40	2017-06-10 16:00:01 UTC
113	2229	LessonEnrolment	40	2017-06-12 06:51:35 UTC
113	1707	TeacherCAWI	40	2017-06-13 08:00:15 UTC
113	1714	TeacherCAWI	40	2017-06-13 09:25:03 UTC
113	1736	TeacherCAWI	40	2017-06-13 10:40:06 UTC
113	1753	TeacherCAWI	40	2017-06-15 07:40:14 UTC
113	1762	TeacherCAWI	40	2017-06-15 08:40:06 UTC
113	2280	LessonEnrolment	40	2017-06-16 06:38:14 UTC
113	1770	TeacherCAWI	40	2017-06-16 07:40:10 UTC
113	1793	TeacherCAWI	40	2017-06-17 10:40:00 UTC
113	2305	LessonEnrolment	40	2017-06-19 08:55:25 UTC
113	1798	TeacherCAWI	40	2017-06-20 07:45:03 UTC
113	1809	TeacherCAWI	40	2017-06-20 08:40:09 UTC
113	1829	TeacherCAWI	40	2017-06-20 10:45:06 UTC
113	1838	TeacherCAWI	40	2017-06-22 08:45:01 UTC
113	1847	TeacherCAWI	40	2017-06-22 10:40:06 UTC
113	1860	TeacherCAWI	40	2017-06-23 06:45:02 UTC
113	2646	LessonEnrolment	40	2017-09-13 10:39:06 UTC
113	2647	LessonEnrolment	40	2017-09-13 10:39:37 UTC
113	2648	LessonEnrolment	40	2017-09-13 10:40:25 UTC
113	4020	LessonEnrolment	40	2017-11-14 11:20:44 UTC
113	2783	TeacherCAWI	40	2017-11-17 08:35:15 UTC
113	4132	LessonEnrolment	40	2017-11-22 08:39:19 UTC
113	2889	TeacherCAWI	40	2017-11-23 09:35:14 UTC
113	4345	LessonEnrolment	40	2017-12-05 09:52:10 UTC
113	3073	TeacherCAWI	40	2017-12-06 10:35:04 UTC
113	4651	LessonEnrolment	40	2017-12-15 10:20:22 UTC
113	3358	TeacherCAWI	40	2017-12-19 08:40:05 UTC
113	122	CompetitionApplication	50	2018-01-18 19:17:03 UTC
113	3709	TeacherCAWI	40	2018-02-02 07:31:12 UTC
115	117	TeacherCAWI	200	2017-01-12 15:44:50 UTC
115	468	LessonEnrolment	40	2017-02-14 21:07:04 UTC
115	469	LessonEnrolment	40	2017-02-14 21:11:54 UTC
115	482	LessonEnrolment	40	2017-02-15 11:12:31 UTC
115	492	TeacherCAWI	40	2017-02-22 09:45:08 UTC
115	704	LessonEnrolment	40	2017-02-27 09:03:19 UTC
115	707	LessonEnrolment	40	2017-02-27 09:09:52 UTC
115	557	TeacherCAWI	40	2017-02-28 08:45:23 UTC
115	868	LessonEnrolment	40	2017-03-07 09:07:57 UTC
115	674	TeacherCAWI	40	2017-03-09 08:45:08 UTC
115	727	TeacherCAWI	40	2017-03-10 10:30:01 UTC
115	800	TeacherCAWI	40	2017-03-21 08:40:04 UTC
115	866	TeacherCAWI	40	2017-03-25 12:15:01 UTC
115	914	TeacherCAWI	40	2017-03-29 10:45:04 UTC
117	50	LessonEnrolment	40	2016-12-20 21:40:43 UTC
117	55	LessonEnrolment	40	2016-12-20 22:06:25 UTC
117	189	LessonEnrolment	40	2017-01-11 10:10:47 UTC
117	206	TeacherCAWI	200	2017-01-12 15:44:54 UTC
117	260	LessonEnrolment	40	2017-01-19 14:59:35 UTC
117	262	LessonEnrolment	40	2017-01-19 15:24:38 UTC
117	314	LessonEnrolment	40	2017-01-30 10:48:02 UTC
117	316	LessonEnrolment	40	2017-01-30 11:06:42 UTC
117	340	TeacherCAWI	40	2017-01-31 10:45:14 UTC
117	330	LessonEnrolment	40	2017-01-31 12:36:08 UTC
117	331	LessonEnrolment	40	2017-01-31 12:36:41 UTC
117	352	TeacherCAWI	40	2017-02-01 09:30:14 UTC
117	364	TeacherCAWI	40	2017-02-04 09:30:04 UTC
117	366	LessonEnrolment	40	2017-02-06 12:32:49 UTC
117	367	LessonEnrolment	40	2017-02-06 12:33:32 UTC
117	368	LessonEnrolment	40	2017-02-06 12:34:00 UTC
117	369	LessonEnrolment	40	2017-02-06 12:36:07 UTC
117	387	TeacherCAWI	40	2017-02-09 14:00:00 UTC
117	405	TeacherCAWI	40	2017-02-10 08:30:17 UTC
117	436	TeacherCAWI	40	2017-02-16 10:45:05 UTC
117	450	TeacherCAWI	40	2017-02-17 12:45:03 UTC
117	455	TeacherCAWI	40	2017-02-18 11:00:12 UTC
117	552	LessonEnrolment	40	2017-02-20 10:09:35 UTC
117	615	LessonEnrolment	40	2017-02-22 12:55:53 UTC
117	716	LessonEnrolment	40	2017-02-27 13:16:22 UTC
117	717	LessonEnrolment	40	2017-02-27 13:16:57 UTC
117	718	LessonEnrolment	40	2017-02-27 13:18:05 UTC
117	566	TeacherCAWI	40	2017-02-28 08:45:25 UTC
117	34	CompetitionApplication	200	2017-03-01 19:52:39 UTC
117	34	CompetitionApplication	100	2017-03-01 19:52:39 UTC
117	34	CompetitionApplication	50	2017-03-01 19:52:39 UTC
117	34	CompetitionApplication	100	2017-03-01 19:52:39 UTC
117	589	TeacherCAWI	40	2017-03-01 19:52:39 UTC
117	792	LessonEnrolment	40	2017-03-01 21:17:09 UTC
117	793	LessonEnrolment	40	2017-03-01 21:22:45 UTC
117	795	LessonEnrolment	40	2017-03-01 21:31:10 UTC
117	796	LessonEnrolment	40	2017-03-01 21:32:43 UTC
117	797	LessonEnrolment	40	2017-03-01 21:33:46 UTC
117	798	LessonEnrolment	40	2017-03-01 21:35:02 UTC
117	799	LessonEnrolment	40	2017-03-01 21:36:46 UTC
117	800	LessonEnrolment	40	2017-03-01 21:37:57 UTC
117	609	TeacherCAWI	40	2017-03-03 08:45:11 UTC
117	617	TeacherCAWI	40	2017-03-03 10:40:05 UTC
117	638	TeacherCAWI	40	2017-03-04 08:45:08 UTC
117	888	LessonEnrolment	40	2017-03-07 20:33:24 UTC
117	891	LessonEnrolment	40	2017-03-07 20:41:10 UTC
117	676	TeacherCAWI	40	2017-03-09 08:45:09 UTC
117	693	TeacherCAWI	40	2017-03-09 11:00:07 UTC
117	715	TeacherCAWI	40	2017-03-10 08:30:11 UTC
117	739	TeacherCAWI	40	2017-03-14 10:45:01 UTC
117	981	LessonEnrolment	40	2017-03-15 10:12:41 UTC
117	983	LessonEnrolment	40	2017-03-15 10:16:56 UTC
117	755	TeacherCAWI	40	2017-03-16 08:45:02 UTC
117	769	TeacherCAWI	40	2017-03-16 10:45:13 UTC
117	784	TeacherCAWI	40	2017-03-18 10:40:09 UTC
117	810	TeacherCAWI	40	2017-03-21 10:45:12 UTC
117	832	TeacherCAWI	40	2017-03-23 10:40:08 UTC
117	845	TeacherCAWI	40	2017-03-24 09:45:04 UTC
117	854	TeacherCAWI	40	2017-03-24 10:30:01 UTC
117	870	TeacherCAWI	40	2017-03-25 12:15:01 UTC
117	167	Measurement	50	2017-03-28 06:57:06 UTC
117	919	TeacherCAWI	40	2017-03-29 10:45:04 UTC
117	940	TeacherCAWI	40	2017-03-30 09:45:05 UTC
117	1171	LessonEnrolment	40	2017-03-30 11:35:28 UTC
117	1176	LessonEnrolment	40	2017-03-30 11:38:43 UTC
117	951	TeacherCAWI	40	2017-03-31 09:45:07 UTC
117	968	TeacherCAWI	40	2017-04-01 11:45:04 UTC
117	1032	TeacherCAWI	40	2017-04-07 09:45:08 UTC
117	1051	TeacherCAWI	40	2017-04-07 10:30:05 UTC
117	1	WorkshopApplication	200	2017-04-11 07:02:01 UTC
117	2	WorkshopApplication	200	2017-04-11 07:03:32 UTC
117	1331	LessonEnrolment	40	2017-04-11 07:05:20 UTC
117	1336	LessonEnrolment	40	2017-04-11 07:11:27 UTC
117	1089	TeacherCAWI	40	2017-04-13 09:30:11 UTC
117	1525	LessonEnrolment	40	2017-04-27 08:56:35 UTC
117	1249	TeacherCAWI	40	2017-04-28 08:45:10 UTC
117	1263	TeacherCAWI	40	2017-04-28 10:45:00 UTC
117	1735	TeacherCAWI	40	2017-06-13 10:40:06 UTC
117	2625	LessonEnrolment	40	2017-09-12 10:00:03 UTC
117	2627	LessonEnrolment	40	2017-09-12 10:02:20 UTC
117	2056	TeacherCAWI	40	2017-09-14 09:45:02 UTC
117	2078	TeacherCAWI	40	2017-09-15 06:45:01 UTC
117	2839	LessonEnrolment	40	2017-09-28 06:32:44 UTC
117	2840	LessonEnrolment	40	2017-09-28 06:34:37 UTC
117	3405	LessonEnrolment	40	2017-10-18 13:00:58 UTC
117	1127	Thredded::Comment	4	2017-10-18 13:30:29 UTC
117	3412	LessonEnrolment	40	2017-10-18 13:36:54 UTC
117	3413	LessonEnrolment	40	2017-10-18 13:37:47 UTC
117	3414	LessonEnrolment	40	2017-10-18 13:38:14 UTC
117	3415	LessonEnrolment	40	2017-10-18 13:39:00 UTC
117	2419	TeacherCAWI	40	2017-10-19 13:10:01 UTC
117	2431	TeacherCAWI	40	2017-10-20 07:54:49 UTC
117	784	Measurement	10	2017-10-23 07:56:17 UTC
117	3501	LessonEnrolment	40	2017-10-23 11:26:03 UTC
117	3503	LessonEnrolment	40	2017-10-23 11:27:47 UTC
117	3504	LessonEnrolment	40	2017-10-23 11:28:58 UTC
117	3505	LessonEnrolment	40	2017-10-23 11:29:37 UTC
117	3506	LessonEnrolment	40	2017-10-23 11:31:06 UTC
117	3508	LessonEnrolment	40	2017-10-23 11:36:13 UTC
117	3509	LessonEnrolment	40	2017-10-23 11:37:21 UTC
117	3510	LessonEnrolment	40	2017-10-23 11:38:31 UTC
117	3512	LessonEnrolment	40	2017-10-23 11:40:37 UTC
117	2488	TeacherCAWI	40	2017-10-24 08:40:08 UTC
117	2539	TeacherCAWI	40	2017-10-27 07:45:14 UTC
117	2566	TeacherCAWI	40	2017-10-28 07:45:09 UTC
117	2570	TeacherCAWI	40	2017-10-28 08:45:11 UTC
117	872	Measurement	10	2017-11-06 22:12:54 UTC
117	2656	TeacherCAWI	40	2017-11-07 09:35:01 UTC
117	2721	TeacherCAWI	40	2017-11-10 11:45:12 UTC
117	2778	TeacherCAWI	40	2017-11-17 08:35:14 UTC
117	2805	TeacherCAWI	40	2017-11-18 08:35:07 UTC
117	913	Measurement	10	2017-11-20 22:15:05 UTC
117	2836	TeacherCAWI	40	2017-11-21 08:45:10 UTC
117	2898	TeacherCAWI	40	2017-11-24 08:45:01 UTC
117	2936	TeacherCAWI	40	2017-11-25 09:35:12 UTC
117	943	Measurement	10	2017-11-27 22:49:49 UTC
117	2945	TeacherCAWI	40	2017-11-28 11:15:08 UTC
117	3033	TeacherCAWI	40	2017-12-02 09:24:05 UTC
117	979	Measurement	10	2017-12-04 22:19:30 UTC
117	3159	TeacherCAWI	40	2017-12-09 09:15:02 UTC
117	1007	Measurement	10	2017-12-11 22:40:06 UTC
117	3283	TeacherCAWI	40	2017-12-14 09:45:09 UTC
117	3325	TeacherCAWI	40	2017-12-16 09:15:09 UTC
117	1038	Measurement	10	2017-12-18 21:51:46 UTC
117	1069	Measurement	10	2018-01-01 21:05:04 UTC
117	3513	LessonEnrolment	40	2018-01-12 14:07:32 UTC
117	3566	TeacherCAWI	40	2018-01-15 08:14:53 UTC
117	1124	Measurement	10	2018-01-15 10:59:18 UTC
117	4991	LessonEnrolment	40	2018-01-15 20:02:56 UTC
117	22	Dissemination	150	2018-01-16 00:00:00 UTC
117	5061	LessonEnrolment	40	2018-01-17 19:21:55 UTC
117	3618	TeacherCAWI	40	2018-01-18 07:37:59 UTC
117	120	CompetitionApplication	50	2018-01-18 18:26:20 UTC
117	3681	TeacherCAWI	40	2018-01-18 18:37:03 UTC
117	3707	TeacherCAWI	40	2018-01-18 18:38:46 UTC
117	1150	Measurement	10	2018-01-22 07:53:11 UTC
117	5303	LessonEnrolment	40	2018-01-24 16:49:14 UTC
117	3871	TeacherCAWI	40	2018-01-29 07:53:47 UTC
117	1188	Measurement	10	2018-01-29 12:07:00 UTC
117	5304	LessonEnrolment	40	2018-01-29 20:11:33 UTC
117	3926	TeacherCAWI	40	2018-01-30 22:18:27 UTC
117	120	CompetitionApplication	100	2018-02-02 14:49:39 UTC
117	135	CompetitionApplication	100	2018-02-02 14:49:39 UTC
117	1213	Measurement	10	2018-02-05 14:48:26 UTC
117	5474	LessonEnrolment	40	2018-02-07 18:23:24 UTC
117	5507	LessonEnrolment	40	2018-02-07 18:29:12 UTC
117	4061	TeacherCAWI	40	2018-02-08 11:22:24 UTC
117	4071	TeacherCAWI	40	2018-02-08 11:22:55 UTC
117	5732	LessonEnrolment	40	2018-02-08 17:27:26 UTC
117	4082	TeacherCAWI	40	2018-02-09 12:54:00 UTC
117	1251	Measurement	10	2018-02-12 20:53:05 UTC
117	5700	LessonEnrolment	40	2018-02-13 11:52:30 UTC
117	4140	TeacherCAWI	40	2018-02-14 09:46:23 UTC
117	5873	LessonEnrolment	40	2018-02-14 10:45:43 UTC
117	4155	TeacherCAWI	40	2018-02-15 10:49:53 UTC
117	5836	LessonEnrolment	40	2018-02-15 13:37:59 UTC
117	4299	TeacherCAWI	200	2018-02-19 20:03:16 UTC
117	4175	TeacherCAWI	40	2018-02-19 20:04:22 UTC
117	1283	Measurement	10	2018-02-19 20:56:15 UTC
117	5713	LessonEnrolment	40	2018-02-21 10:36:28 UTC
117	5092	TeacherCAWI	40	2018-02-22 10:32:03 UTC
117	6014	LessonEnrolment	40	2018-02-22 16:31:12 UTC
117	6015	LessonEnrolment	40	2018-02-22 16:35:35 UTC
117	5097	TeacherCAWI	40	2018-02-23 10:18:25 UTC
117	5105	TeacherCAWI	40	2018-02-23 11:18:46 UTC
117	6047	LessonEnrolment	40	2018-02-23 18:12:08 UTC
117	5112	TeacherCAWI	40	2018-02-25 16:28:52 UTC
117	5714	LessonEnrolment	40	2018-02-26 18:28:28 UTC
117	1307	Measurement	10	2018-02-26 19:06:11 UTC
117	5131	TeacherCAWI	40	2018-02-27 14:59:47 UTC
117	5892	LessonEnrolment	40	2018-02-27 19:28:48 UTC
117	5150	TeacherCAWI	40	2018-03-01 08:03:31 UTC
117	6048	LessonEnrolment	40	2018-03-02 06:57:13 UTC
117	5186	TeacherCAWI	40	2018-03-02 15:24:42 UTC
117	6081	LessonEnrolment	40	2018-03-02 19:29:06 UTC
117	5216	TeacherCAWI	40	2018-03-05 09:10:34 UTC
117	1348	Measurement	10	2018-03-05 20:52:01 UTC
117	5778	LessonEnrolment	40	2018-03-07 17:51:02 UTC
117	6170	LessonEnrolment	40	2018-03-07 17:55:56 UTC
117	5246	TeacherCAWI	40	2018-03-08 23:48:39 UTC
117	5257	TeacherCAWI	40	2018-03-08 23:49:18 UTC
117	6191	LessonEnrolment	40	2018-03-16 09:54:27 UTC
117	6211	LessonEnrolment	40	2018-03-16 09:58:19 UTC
117	1395	Measurement	10	2018-03-19 07:41:25 UTC
117	5341	TeacherCAWI	40	2018-03-19 08:05:59 UTC
117	5363	TeacherCAWI	40	2018-03-19 08:06:46 UTC
117	6256	LessonEnrolment	40	2018-03-19 13:04:27 UTC
117	5368	TeacherCAWI	40	2018-03-21 14:46:22 UTC
117	6406	LessonEnrolment	40	2018-03-21 22:47:15 UTC
117	6386	LessonEnrolment	40	2018-03-21 22:54:20 UTC
117	5387	TeacherCAWI	40	2018-03-22 11:58:59 UTC
117	5397	TeacherCAWI	40	2018-03-22 11:59:26 UTC
117	6405	LessonEnrolment	40	2018-03-22 14:06:48 UTC
117	6453	LessonEnrolment	40	2018-03-22 14:09:53 UTC
117	5428	TeacherCAWI	40	2018-03-23 13:17:09 UTC
117	5438	TeacherCAWI	40	2018-03-25 19:56:10 UTC
117	1431	Measurement	10	2018-03-26 14:18:17 UTC
117	6233	LessonEnrolment	40	2018-03-28 09:10:02 UTC
117	1454	Measurement	10	2018-04-02 21:58:22 UTC
117	5529	TeacherCAWI	40	2018-04-03 20:58:59 UTC
117	6662	LessonEnrolment	40	2018-04-05 17:03:24 UTC
117	6573	LessonEnrolment	40	2018-04-05 17:08:25 UTC
117	6715	LessonEnrolment	40	2018-04-06 14:25:48 UTC
117	6663	LessonEnrolment	40	2018-04-06 14:32:32 UTC
117	5562	TeacherCAWI	40	2018-04-09 13:44:54 UTC
117	5578	TeacherCAWI	40	2018-04-09 13:45:53 UTC
117	5601	TeacherCAWI	40	2018-04-09 13:46:34 UTC
117	5614	TeacherCAWI	40	2018-04-09 13:47:20 UTC
117	1477	Measurement	10	2018-04-09 20:18:23 UTC
117	7013	LessonEnrolment	40	2018-04-13 15:52:33 UTC
117	5736	TeacherCAWI	40	2018-04-15 20:31:33 UTC
117	1514	Measurement	10	2018-04-16 16:44:27 UTC
117	7529	LessonEnrolment	40	2018-05-24 11:55:31 UTC
117	7863	LessonEnrolment	40	2018-06-21 07:57:02 UTC
117	7914	LessonEnrolment	40	2018-06-21 09:50:40 UTC
117	6327	TeacherCAWI	40	2018-06-27 06:35:01 UTC
117	6343	TeacherCAWI	40	2018-06-27 06:35:34 UTC
117	6370	TeacherCAWI	40	2018-06-27 06:36:04 UTC
117	8534	LessonEnrolment	40	2018-11-06 10:32:24 UTC
117	6604	TeacherCAWI	40	2018-11-07 10:37:52 UTC
117	6921	TeacherCAWI	200	2019-01-15 17:43:56 UTC
117	251	CompetitionApplication	50	2019-01-22 19:52:00 UTC
117	7692	TeacherCAWI	40	2019-01-22 20:19:13 UTC
117	9239	LessonEnrolment	40	2019-01-24 13:50:53 UTC
117	7719	TeacherCAWI	40	2019-01-25 12:48:58 UTC
117	9252	LessonEnrolment	40	2019-01-25 15:48:28 UTC
117	9251	LessonEnrolment	40	2019-01-25 15:51:20 UTC
117	7725	TeacherCAWI	40	2019-01-27 23:18:15 UTC
117	7730	TeacherCAWI	40	2019-01-27 23:20:17 UTC
117	251	CompetitionApplication	100	2019-02-04 13:58:11 UTC
117	255	CompetitionApplication	100	2019-02-04 13:58:11 UTC
117	272	CompetitionApplication	100	2019-02-04 13:58:11 UTC
117	7842	TeacherCAWI	200	2019-03-04 21:56:45 UTC
117	9539	LessonEnrolment	40	2019-03-25 13:49:15 UTC
117	8230	TeacherCAWI	40	2019-03-26 21:09:42 UTC
117	9858	LessonEnrolment	40	2019-05-10 11:52:06 UTC
118	116	TeacherCAWI	200	2017-01-12 15:44:50 UTC
118	326	LessonEnrolment	40	2017-01-30 19:15:07 UTC
118	5	Measurement	50	2017-02-02 17:57:53 UTC
118	6	Measurement	10	2017-02-02 17:58:07 UTC
118	369	TeacherCAWI	40	2017-02-04 09:30:04 UTC
118	354	LessonEnrolment	40	2017-02-04 14:44:08 UTC
118	408	TeacherCAWI	40	2017-02-10 08:30:17 UTC
118	415	LessonEnrolment	40	2017-02-10 16:59:31 UTC
118	41	Measurement	10	2017-02-13 19:21:25 UTC
118	448	LessonEnrolment	40	2017-02-13 19:28:27 UTC
118	487	LessonEnrolment	40	2017-02-15 11:42:55 UTC
118	465	TeacherCAWI	40	2017-02-18 11:00:12 UTC
118	60	Measurement	10	2017-02-20 17:07:53 UTC
118	599	LessonEnrolment	40	2017-02-22 07:51:35 UTC
118	624	LessonEnrolment	40	2017-02-22 18:20:31 UTC
118	634	LessonEnrolment	40	2017-02-22 20:42:44 UTC
118	519	TeacherCAWI	40	2017-02-23 08:40:12 UTC
118	520	TeacherCAWI	40	2017-02-23 10:40:02 UTC
118	689	LessonEnrolment	40	2017-02-25 22:32:30 UTC
118	76	Measurement	10	2017-02-27 17:34:18 UTC
118	745	LessonEnrolment	40	2017-02-28 21:44:18 UTC
118	746	LessonEnrolment	40	2017-02-28 21:48:01 UTC
118	602	TeacherCAWI	40	2017-03-03 08:45:11 UTC
118	624	TeacherCAWI	40	2017-03-03 10:40:05 UTC
118	658	TeacherCAWI	40	2017-03-04 10:45:04 UTC
118	836	LessonEnrolment	40	2017-03-04 21:33:23 UTC
118	837	LessonEnrolment	40	2017-03-04 21:35:47 UTC
118	107	Measurement	10	2017-03-07 17:57:45 UTC
118	880	LessonEnrolment	40	2017-03-07 18:01:58 UTC
118	672	TeacherCAWI	40	2017-03-09 08:45:08 UTC
118	734	TeacherCAWI	40	2017-03-14 10:45:00 UTC
118	128	Measurement	10	2017-03-14 20:58:35 UTC
118	764	TeacherCAWI	40	2017-03-16 10:45:13 UTC
118	777	TeacherCAWI	40	2017-03-18 10:40:09 UTC
118	146	Measurement	10	2017-03-20 19:09:54 UTC
118	796	TeacherCAWI	40	2017-03-21 08:40:04 UTC
118	1046	LessonEnrolment	40	2017-03-21 17:29:44 UTC
118	867	TeacherCAWI	40	2017-03-25 12:15:01 UTC
118	1156	LessonEnrolment	40	2017-03-29 06:56:22 UTC
118	169	Measurement	10	2017-03-30 16:31:51 UTC
118	1217	LessonEnrolment	40	2017-04-03 09:29:46 UTC
118	188	Measurement	10	2017-04-03 20:08:03 UTC
118	189	Measurement	10	2017-04-03 20:08:04 UTC
118	980	TeacherCAWI	40	2017-04-04 07:35:06 UTC
118	1275	LessonEnrolment	40	2017-04-07 05:53:12 UTC
118	1055	TeacherCAWI	40	2017-04-07 10:30:05 UTC
118	1066	TeacherCAWI	40	2017-04-08 09:30:20 UTC
118	210	Measurement	10	2017-04-11 19:16:05 UTC
118	221	Measurement	10	2017-04-17 17:22:42 UTC
118	243	Measurement	10	2017-04-24 19:57:04 UTC
118	1132	TeacherCAWI	40	2017-04-25 06:45:14 UTC
118	1143	TeacherCAWI	40	2017-04-25 09:45:10 UTC
118	1484	LessonEnrolment	40	2017-04-25 17:26:33 UTC
118	1486	LessonEnrolment	40	2017-04-25 17:32:30 UTC
118	1217	TeacherCAWI	40	2017-04-27 06:40:07 UTC
118	1228	TeacherCAWI	40	2017-04-27 16:55:02 UTC
118	253	Measurement	10	2017-05-01 19:01:12 UTC
118	1642	LessonEnrolment	40	2017-05-05 19:47:43 UTC
118	1643	LessonEnrolment	40	2017-05-05 19:49:28 UTC
118	1644	LessonEnrolment	40	2017-05-05 19:50:37 UTC
118	283	Measurement	10	2017-05-09 19:34:04 UTC
118	1812	LessonEnrolment	40	2017-05-14 20:29:40 UTC
118	305	Measurement	10	2017-05-15 19:39:06 UTC
118	1833	LessonEnrolment	40	2017-05-15 19:42:38 UTC
118	328	Measurement	10	2017-05-22 16:22:57 UTC
118	1540	TeacherCAWI	40	2017-05-26 13:15:02 UTC
118	356	Measurement	10	2017-05-29 20:03:25 UTC
118	1568	TeacherCAWI	40	2017-05-30 10:25:06 UTC
118	1603	TeacherCAWI	40	2017-06-01 08:45:15 UTC
118	380	Measurement	10	2017-06-06 18:20:11 UTC
118	1655	TeacherCAWI	40	2017-06-08 13:15:00 UTC
118	400	Measurement	10	2017-06-12 15:33:45 UTC
118	422	Measurement	10	2017-06-19 13:33:26 UTC
118	1796	TeacherCAWI	40	2017-06-20 07:45:03 UTC
118	1855	TeacherCAWI	40	2017-06-23 06:45:02 UTC
118	444	Measurement	10	2017-06-26 20:36:37 UTC
118	597	Measurement	10	2017-09-05 17:42:07 UTC
119	1223	LessonEnrolment	40	2017-04-03 18:05:34 UTC
120	115	TeacherCAWI	200	2017-01-12 15:44:50 UTC
122	84	LessonEnrolment	40	2016-12-29 12:13:49 UTC
122	198	LessonEnrolment	40	2017-01-11 17:53:42 UTC
122	206	LessonEnrolment	40	2017-01-12 11:05:24 UTC
122	120	TeacherCAWI	200	2017-01-12 15:44:50 UTC
122	226	TeacherCAWI	40	2017-01-17 14:15:43 UTC
122	315	LessonEnrolment	40	2017-01-30 10:56:38 UTC
122	10	Measurement	50	2017-02-03 17:13:13 UTC
122	363	TeacherCAWI	40	2017-02-04 09:30:04 UTC
122	12	Measurement	10	2017-02-06 07:01:02 UTC
122	398	TeacherCAWI	40	2017-02-10 08:30:17 UTC
122	31	Measurement	10	2017-02-13 08:44:21 UTC
122	459	LessonEnrolment	40	2017-02-14 09:37:57 UTC
122	445	TeacherCAWI	40	2017-02-17 12:45:03 UTC
122	466	TeacherCAWI	40	2017-02-18 11:00:12 UTC
122	538	LessonEnrolment	40	2017-02-18 20:16:54 UTC
122	557	LessonEnrolment	40	2017-02-20 11:03:07 UTC
122	52	Measurement	10	2017-02-20 11:16:53 UTC
122	140	Thredded::Post	5	2017-02-20 14:18:25 UTC
122	560	LessonEnrolment	40	2017-02-20 14:19:54 UTC
122	498	TeacherCAWI	40	2017-02-22 09:45:08 UTC
122	503	TeacherCAWI	40	2017-02-23 08:40:12 UTC
122	703	LessonEnrolment	40	2017-02-27 08:47:17 UTC
122	70	Measurement	10	2017-02-27 08:51:29 UTC
122	25	CompetitionApplication	100	2017-03-01 13:36:47 UTC
122	25	CompetitionApplication	50	2017-03-01 13:36:47 UTC
122	583	TeacherCAWI	40	2017-03-01 13:36:47 UTC
122	29	CompetitionApplication	100	2017-03-01 14:31:32 UTC
122	29	CompetitionApplication	100	2017-03-01 14:31:32 UTC
122	29	CompetitionApplication	50	2017-03-01 14:31:32 UTC
122	38	CompetitionApplication	100	2017-03-01 20:47:42 UTC
122	38	CompetitionApplication	100	2017-03-01 20:47:42 UTC
122	38	CompetitionApplication	50	2017-03-01 20:47:42 UTC
122	625	TeacherCAWI	40	2017-03-03 10:40:05 UTC
122	645	TeacherCAWI	40	2017-03-04 10:45:04 UTC
122	102	Measurement	10	2017-03-06 17:42:31 UTC
122	113	Measurement	10	2017-03-13 09:45:23 UTC
122	131	Measurement	10	2017-03-20 08:00:15 UTC
122	132	Measurement	10	2017-03-20 08:00:15 UTC
122	1058	LessonEnrolment	40	2017-03-22 14:31:17 UTC
122	1103	LessonEnrolment	40	2017-03-24 18:22:06 UTC
122	154	Measurement	10	2017-03-27 07:08:55 UTC
122	904	TeacherCAWI	40	2017-03-28 08:40:16 UTC
122	1169	LessonEnrolment	40	2017-03-30 06:05:13 UTC
122	934	TeacherCAWI	40	2017-03-30 09:45:04 UTC
122	172	Measurement	10	2017-04-03 06:30:57 UTC
122	1245	LessonEnrolment	40	2017-04-05 05:16:26 UTC
122	1023	TeacherCAWI	40	2017-04-06 09:45:09 UTC
122	1304	LessonEnrolment	40	2017-04-09 14:50:54 UTC
122	194	Measurement	10	2017-04-10 08:15:53 UTC
122	1368	LessonEnrolment	40	2017-04-14 05:40:14 UTC
122	213	Measurement	10	2017-04-17 09:22:43 UTC
122	1104	TeacherCAWI	40	2017-04-21 09:45:11 UTC
122	231	Measurement	10	2017-04-24 06:07:51 UTC
122	1175	TeacherCAWI	40	2017-04-26 07:45:06 UTC
122	1192	TeacherCAWI	40	2017-04-26 09:35:04 UTC
122	1248	TeacherCAWI	40	2017-04-28 08:45:10 UTC
122	251	Measurement	10	2017-05-01 17:50:54 UTC
122	267	Measurement	10	2017-05-08 08:40:48 UTC
122	1804	LessonEnrolment	40	2017-05-14 12:55:31 UTC
122	291	Measurement	10	2017-05-15 07:37:15 UTC
122	318	Measurement	10	2017-05-22 08:00:30 UTC
122	1961	LessonEnrolment	40	2017-05-23 13:27:38 UTC
122	1488	TeacherCAWI	40	2017-05-24 07:40:11 UTC
122	339	Measurement	10	2017-05-29 06:59:58 UTC
122	1575	TeacherCAWI	40	2017-05-30 10:25:06 UTC
122	2102	LessonEnrolment	40	2017-06-04 09:17:39 UTC
122	2136	LessonEnrolment	40	2017-06-07 07:19:42 UTC
122	384	Measurement	10	2017-06-07 07:32:48 UTC
122	1661	TeacherCAWI	40	2017-06-08 13:15:00 UTC
122	1686	TeacherCAWI	40	2017-06-09 08:40:11 UTC
122	391	Measurement	10	2017-06-12 06:09:33 UTC
122	441	Measurement	10	2017-06-26 12:57:05 UTC
122	458	Measurement	10	2017-07-03 07:39:40 UTC
122	2566	LessonEnrolment	40	2017-09-08 05:49:25 UTC
122	2568	LessonEnrolment	40	2017-09-08 15:39:43 UTC
122	2569	LessonEnrolment	40	2017-09-08 15:40:25 UTC
122	619	Measurement	10	2017-09-12 09:23:45 UTC
122	630	Measurement	10	2017-09-18 10:10:14 UTC
122	2239	TeacherCAWI	40	2017-09-28 10:45:13 UTC
122	689	Measurement	10	2017-10-02 09:09:07 UTC
122	2999	LessonEnrolment	40	2017-10-05 09:06:32 UTC
122	2291	TeacherCAWI	40	2017-10-05 09:45:18 UTC
122	2305	TeacherCAWI	40	2017-10-06 10:10:03 UTC
122	730	Measurement	10	2017-10-09 15:52:45 UTC
122	3350	LessonEnrolment	40	2017-10-16 11:16:49 UTC
122	760	Measurement	10	2017-10-16 11:19:14 UTC
122	3384	LessonEnrolment	40	2017-10-17 16:05:28 UTC
122	3550	LessonEnrolment	40	2017-10-24 07:41:47 UTC
122	805	Measurement	10	2017-10-24 07:53:41 UTC
122	2492	TeacherCAWI	40	2017-10-25 08:40:03 UTC
122	3589	LessonEnrolment	40	2017-10-27 06:55:32 UTC
122	2565	TeacherCAWI	40	2017-10-28 07:45:09 UTC
[truncated: 15,165 more rows]

## Sheet: SelfEvaluation
								CATEGORY 1: STEM SKILLS															CATEGORY 2: KNOWLEDGE ABOUT SCIENCE AND SCIENTIFIC RESEARCH, AS WELL AS THEIR PLACE IN THE MODERN WORLD							CATEGORY 3: KNOWLEDGE ABOUT NATURE, GEOGRAPHY, NATURAL RESOURCES, HISTORY, SOCIAL AND POLITICAL SPECIFICITIES CONCERNING THE ARCTIC AND INCREASE OF SENSITIVITY TO ENVIRONMENTAL ISSUES AND CLIMATE CHANGE.
								1. LEARN AND APPLY CONTENT		2. INTEGRATE CONTENT			3. INTERPRETATION AND COMMUNICATION OF INFORMATION		4. ENGAGE IN INQUIRY		5. ENGAGE IN LOGICAL REASONING	6. COLLABORATE IN A TEAM			7. APPLY TECHNOLOGY APPROPRIATY		1. find below specified elements of the research process. rate how well your pupils are able to realize each one of these. Scroll down list with a single choice with marks from 1 to 4 and separate for schoolgirls and schoolboys. .			2. Are your pupils showing interest in scientific careers? .	3. Are your pupils showing interest in STEM? .	4. Have of your pupils got a knowledge about the vocational tasks of a professional scientist? .	5. Do your pupils know anything about the conditions of work of professional scientists (e.g. possibilities of employment, salary, requirements to obtain a degree)? .	1. find below a list of specific issues and concepts related to the Arctic. rate the level of knowledge of your pupils for each item. Scroll down list for a single choice with marks ranging from 1 to 5 and separate for schoolgirls and schoolboys. .
								1. Do your pupils use the acquired knowledge in practice? . (4 – Definitely use it 3 – Tend to use it 2 – Tend not use it 1 – Definitely do not use it)	2. Are your pupils interested in issues related to the Arctic? . (4 - Definitely interested 3 - Quite interested 2 - Not very interested 1 - Definitely not interested)	1. Do your pupils integrate knowledge from various fields of mathematics and natural sciences (e.g. they use information obtained on other subjects while participating in your lesson)? . (4 - Definitely integrate 3 – Often integrate 2 - Rarely integrate 1 - Definitely do not integrate)	2. Do your pupils explain external phenomena (e.g. natural, social, etc.) using the concepts acquired during the act of learning? . (4 - Definitely explain 3 - Often explain 2 - Rarely explain 1 - Definitely do not explain)		1. Do your pupils correctly interpret the results of experiments, results of research? . (4 - Definitely yes 3 - Rather yes 2 - Rather no 1 - Definitely no)	2. Are your pupils able to use scientific language, which you use in a class (e.g. use the same terminology)? . (4 - Definitely are able 3 - Rather are able 2 - Rather are not able 1 - Definitely are not able)	1. Are your pupils enthusiastically involved in research processes or experimental processes which you propose during your lesson? . (4 - Definitely involved 3 - Rather involved 2 - Rather are not involved 1 - Definitely are not involved)	2. Do your pupils independently design the experimental, research process? . (4 - Definitely design 3 - Rather design 2 - Rather do not design 1 - Definitely do not design)	1. Can your pupils logically conclude? . (4 - Definitely can 3 - Rather can 2 - Rather cannot 1 - Definitely cannot)	1. Can your pupils realize tasks within group? . (4 - Definitely can 3 - Tend to be able to 2 - Tend not to be able to 1 - Definitely cannot)	2. Are your pupils willingly engaged in various of tasks within group? . (4 - Definitely engaged 3 - Tend to be engaged 2 - Tend not to be engaged 1 - Definitely are not engaged)		1. Do your pupils willingly use modern technologies in order to learn? . (4 - Definitely do so 3 – Tend to 2 - Tend not to 1 - Definitely do not use)	2. Do you think modern technologies have an impact on raising the effectiveness of learning process among your pupils? select the most appropriate. (4 – Yes, definitely 3 – Quite 2 - Not very much 1 - Definitely no)	1. Knowledge about formulating research questions and hypothesis (Can your pupils formulate questions? Can your pupils formulate objectives of research? Can your pupils justify formulated objectives of research?) (4 - very efficiently 3 – rather efficiently 2 - quite incapable 1 – definitely incapable)	2. Knowledge about applying adequate tools and methods to test the hypothesis (Are your pupils familiar with the scientific method of verification in the area of STEM? Do your pupils know examples of research in the area of STEM? Do your pupils have a knowledge about searching for reliable sources of information about scientific method and tools? Can they use these scientific method and tools eff…	3. Can your pupils verify the quality of research results? (Whether the purpose, objective of the research was achieved, whether there is a need to another attempt, whether the resulting data are inconclusive or ambiguous?) (4 - very efficiently 3 – rather efficiently 2 - quite incapable 1 – definitely incapable)	2. Are your pupils showing interest in scientific careers? . (4 - Definitely are showing 3 - Rather are showing 2 - Rather are not showing 1 - Definitely are not showing)	3. Are your pupils showing interest in STEM? . (4 - Definitely are showing 3 - Rather are showing 2 - Rather are not showing 1 - Definitely are not showing)	4. Have of your pupils got a knowledge about the vocational tasks of a professional scientist? . (4 - Definitely are showing 3 - Rather are showing 2 - Rather are not showing 1 - Definitely are not showing)	5. Do your pupils know anything about the conditions of work of professional scientists (e.g. possibilities of employment, salary, requirements to obtain a degree)? . (4 - Definitely are showing 3 - Rather are showing 2 - Rather are not showing 1 - Definitely are not showing)	​1. Knowledge about nature of polar regions (5 - very good 4 – quite good 3 – average 2 –not very good)	2. Knowledge about geography of polar regions (5 - very good 4 – quite good 3 – average 2 –not very good)	3. Knowledge about natural resources of polar regions (5 - very good 4 – quite good 3 – average 2 –not very good)		4. Knowledge about history of polar regions (5 - very good 4 – quite good 3 – average 2 –not very good)	5. Knowledge about social and political specificities concerning polar regions (5 - very good 4 – quite good 3 – average 2 –not very good)		6. Knowledge about sensitivity to environmental issues concerning polar regions (5 - very good 4 – quite good 3 – average 2 –not very good)	7. Knowledge about climate change of polar regions​ (5 - very good 4 – quite good 3 – average 2 –not very good)
Survey	Country	UN.listing	Less.privileged	EDU.score	Teacher.gender	PupilAge	N.pupils	1_1_1	1_1_2	1_2_1	1_2_2	1_2_1-2	1_3_1	1_3_2	1_4_1	1_4_2	1_5_1	1_6_1	1_6_2	1_6_1-2	1_7_1	1_7_2	2_1_1	2_1_2	2_1_3	2_2	2_3	2_4	2_5	3_1_1	3_1_2	3_1_3	3_1_1-3	3_1_4	3_1_5	3_1_4-5	3_1_6	3_1_7
Before	Romania	0.725	Yes	840	Female	15	1020	3	3	4	3	3.5	3	2	3	2	2	4	3	3.5	3	4	2	2	2	3	3	2	2	3	4	3	3.33333	3	2	2.5	3	3
Before	Greece	0.766	Yes	2295	Female	15	1004	2.76793	3.4502	2.77191	2.70219	2.73705	2.76793	2.53386	2.76793	2.73579	2.73579	2.73579	3.28984	3.01282	3.64741	3.64741	2.76793	2.76892	2.77092	2.76793	3.50598	2.73406	2.73406	3.66036	3.17331	3.06873	3.3008	2.61155	2.5	2.55578	2.85857	2.85857
Before	Poland	0.801	Yes	2520	Female	17	700	2.89189	4	3.28571	3	3.14286	2.8	3.4	3.76667	3	3.31818	3.74074	3.33333	3.53704	3.66667	4	3	3	3	4	4	2.5	3.33333	2.57143	2.28571	2.28571	2.38095	1.62857	1.57143	1.6	2	2.92857
Before	Romania	0.725	Yes	390	Female	15	682	3.74487	3.90469	3.79912	3.96041	3.87977	3.85924	3.91642	4	3.97067	3.9824	4	3.9824	3.9912	4	4	4	4	4	3.97654	3.97801	3.39589	3.53959	4.9824	4.96188	4.89003	4.94477	3.09971	3.09971	3.09971	3.23167	5
Before	Serbia	0.685	Yes	1090	Female	16	650	3.83333	2.86364					4	4						4	4			2					3	3	3	3	2	2	2	2	2.06154
Before	Belgium	0.849	No	290	Male	16	600			2.6		2.6	2.8	2.8	3.2	2	2.8	3.5		3.5	3.6	2.2	2.2	1.6	1.6	3.1	2.8	1	1.4	1	1	1	1	1	1	1	1	1
Before	Bulgaria	0.714	Yes	880	Female	16	460	2.525	2.01333	3.1087	3.21739	3.16304	3.30435	3.30435	3.30435	3.30435	3.23913	2.95652	3.69565	3.32609	3.68478	3.69565	3.61957	2.82222	3	3.43478	3.63043	3.84783	2.93333	3.82609	4.26087	4.08696	4.05797	4.1087	4.31522	4.21196	4.17391	4.68478
Before	Albania	0.705	Yes	5180	Male	14	400	2.89474	2.89474	2.89474	2.89474	2.89474	2.89474	3.4	3.25	3.20588	3.14706	3.21739	3.12857	3.17298	3.14706	3.2	3.21053	3.31579	3.28947	3.23684	4	4	4	5	5	5	5	5	5	5	5	5
Before	Albania	0.705	Yes	480	Female	17	380	4	4	4	4	4	4	4	4	4	4	4	4	4	4	4	4	4	4	4	4	4	4	5	5	5	5	5	5	5	5	5
After	Albania	0.705	Yes	9215	Female	17	380	4	4	4	4	4	4	4	4	4	4	4	4	4	4	4	4	4	4	4	4	4	4	5	5	5	5	5	5	5	5	5
Before	Albania	0.705	Yes	200	Female	17	377	4	4	4	4	4	4	4	4	4	4	4	4	4	4	4	4	4	4	4	4	4	4	5	5	5	5	5	5	5	5	5
Before	Albania	0.705	Yes	200	Male	17	377	3.52316	3.4695	3.38992	3.40054	3.39523	3.66387	3.7878	4	3.4438	4	3.7878	4	3.8939	3.97347	4	3.54907	4	4	4	4	4	4	5	5	5	5	5	4.92042	4.96021	5	5
Before	Albania	0.705	Yes	200	Male	18	377	4	4	4	4	4	4	4	4	4	4	4	4	4	4	4	4	4	4	4	4	4	4	5	5	5	5	5	5	5	5	5
Before	Albania	0.705	Yes	200	Female	17	377	4	4	4	4	4	4	4	4	4	4	4	4	4	4	4	4	4	4	4	4	4	4	5	5	5	5	5	5	5	5	5
Before	Albania	0.705	Yes	200	Female	17	377	4	3.5305	4	4	4	3.5305	3.5305	3.5305	4	4	4	4	4	4	4	4	4	4	4	4	4	4	5	5	5	5	5	5	5	5	5
Before	Albania	0.705	Yes	200	Female	17	377	4	4	4	4	4	4	4	4	4	4	4	4	4	4	4	4	4	4	4	4	4	4	5	5	5	5	5	5	5	5	5
Before	Albania	0.705	Yes	200	Female	17	377	4	3.5305	4	4	4	4	3.5305	4	3.5305	4	4	4	4	4	4	4	4	4	4	4	4	4	5	5	5	5	5	5	5	5	5
Before	Albania	0.705	Yes	200	Female	17	377	4	4	4	4	4	4	4	4	4	4	4	4	4	4	4	4	4	4	4	4	4	4	5	5	5	5	5	5	5	5	5
Before	Albania	0.705	Yes	200	Female	16	375	4	4	4	4	4	4	4	4	4	4	4	4	4	4	4	4	4	4	4	4	4	4	5	5	5	5	5	5	5	5	5
Before	Albania	0.705	Yes	200	Female	16	375	4	4	4	4	4	4	4	4	4	4	4	4	4	4	4	4	4	4	4	4	4	4	5	5	5	5	5	5	5	5	5
Before	Romania	0.725	Yes	17805	Male	17	365	3.23288	2.76712	3.23288	2.76712	3	2.76712	2.76712	2.42466	2.28767	2.76712	3.82192	2.76712	3.29452	3.23288	3.82192	2.21918	2.21918	2.21918	2.76712	2.76712	1.80822	1.80822	3.76712	3.76712	2.19178	3.24201	2.19178	2.15068	2.17123	2.80822	2.80822
Before	Greece	0.766	Yes	1320	Female	14	356	2.96328	3.40449	2.76375	3.21543	2.98959	3.66667	3.13333	3.5	2.38462	3.23077	3.2	4	3.6	3.66667	4	3.35714	3.60127	2.24476	2.9375	3.26471	1.69136	2.2	2.15169	2.84551	2.25281	2.41667	1.50562	1.05618	1.2809	2.01685	2.68539
Before	Hungary	0.777	Yes	200	Female	19	350	2.69697	4	2.69697	2.69697	2.69697	2.57576	2.36364	2.36364	2.36364	2.57576	2.36364	2.36364	2.36364	2.69697	2.57576	2.36364	2.36364	2.30303	2.36364	2.36364	1.84615	1.84615	2.37143	2.37143	2.37143	2.37143	2.55714	2.37143	2.46429	3.22857	3.22857
After	Romania	0.725	Yes	17805	Male	17	350	2.65714	2.2	2.08571	2.65714	2.37143	3.02857	2.65714	3.02857	2.25714	3.22857	3.28571	3.05714	3.17143	2.37143	3.17143	2.45714	2.54286	2.25714	2.71429	2.51429	2.2	2.28571	3.42857	4.02857	3	3.48571	2.82857	2.6	2.71429	2.91429	2.68571
Before	Albania	0.705	Yes	9215	Female	17	320	3.25	3.59375	3.78125	3.53125	3.65625	3.53125	3.5	3.5	3.5	4	3.4375	3.84375	3.64062	3.53125	3.875	2.9375	3.875	3.4875	3.84375	3.90625	4	3.84375	4.8125	4.53125	4.5	4.61458	4.15625	3.9375	4.04688	4.53125	4.5625
Before	Turkey	0.675	Yes	1280	Female	15	317	2.51282	2.05128	2.86325	2.39316	2.62821	2.51282	2.52137	2.53846	2.53846	2.53846	2.53846	2.53846	2.53846	2.53846	2.53846	2.53846	2.53846	2.53846	2.53846	2.53846	2.53846	2.53846	1.93691	1.93691	1.93691	1.93691	1.93691	1.93691	1.93691	1.93691	1.93691
Before	Albania	0.705	Yes	200	Female	13	310	4	4	4	4	4	4	4	4	4	4	4	4	4	4	4	4	4	4	4	4	4	4	5	5	5	5	5	5	5	5	5
Before	Croatia	0.768	Yes	3670	Female	14	300		2.2	2.73333	2.6	2.66667	2.8	2.46667	3.13333	2.06667	3.13333	3.33333	2.4	2.86667	3.2	4	2.6	2.26667	2.6	2.86667	2.93333	2.26667	1.8	3.4	4	3.6	3.66667	2.93333	2.43333	2.68333	2.43333	3.4
Before	Bulgaria	0.714	Yes	885	Female	13	292	3.91096	3.5137	3.36301	2.86301	3.11301	3.10274	2.41781	3.34932	3.4863	3.11986	2.95205	2.88356	2.91781	3.36301	3.55479	2.9863	2.31507		1.95205	3.06849	3.24658	2.59247	3.59932	3.59589	1.62329	2.9395	1.90411	1.64384	1.77397	3.71918	3.7363
Before	Bulgaria	0.714	Yes	885	Female	14	286	3.74825	3.36364	3.37063	3.27972	3.32517	3.38462	3.25874	3.32867	3.25874	2.77622	3.13287	3.0979	3.11538	3.46853	3.3986	3.0979	3.0979	3.2028	2.51049	2.4965	2.12587	2.95804	3.67133	3.46154	2.67832	3.2704	2.46853	2.20979	2.33916	3.45455	4.15385
Before	Greece	0.766	Yes	520	Male	17	280	1.92308		2	2.2	2.1	2	2.3	4	2.2	3.14286	2.5625	3	2.78125	4	4	2.55556	3.2	3.2	3.14286	2.58333	2.09091	2.4	1.71429	4.28571	4.14286	3.38095	1.71429	1	1.35714	1.71429	3.07143
Before	Albania	0.705	Yes	1780	Female	17	274	3.10294	3.48718	3.31868	3.02273	3.1707	3.87226	3.9635	3.49813	3.10781	3.46067	3.9854	3.81022	3.89781	4	3.87407	3.82784	3.66171	3.93358	3.24176	3.43911	3.9927	3.71324	5	4.66423	4.56204	4.74209	4.9927	4.68978	4.84124	4.9635	4.88321
Before	Albania	0.705	Yes	200	Female	15	255	4	4	4	4	4	4	4	4	4	4	4	4	4	4	4	4	4	4	4	4	4	4	5	5	5	5	5	5	5	5	5
Before	Poland	0.801	Yes	200	Female	13	247	2.60435	1.98469	2.07143	2.74194	2.40668	2.6913	2.30144	2.80435	2.2823	2.5087	2.80435	2.70046	2.7524	2.48261	2.79263	2.68203	2.4689	2.56872	2.75217	2.22488	2.80435	2.07143	3.23077	3.36842	3.00405	3.20108	2.93117	2.99595	2.96356	2.73684	3.4251
Before	Poland	0.801	Yes	530	Female	13	247	2.60435	2.60435	1.98469	2.39565	2.19017	2.66667	2.95775	2.26316	2.96175	2.23923	2.545	2.84507	2.69504	2.37766	2.63006	2.66968	2.53552	2.66968	2.73239	2.85246	2.73239	2.66968	3.4251	3.23887	3.34818	3.33738	3.52227	3.20243	3.36235	3.4332	2.84615
Before	Poland	0.801	Yes	200	Female	15	245	2.83673	2.57143	2.91837	2.61224	2.76531	2.69388	2.53061	2.55102	2.06122	2.46939	3.14286	3.18367	3.16327	3.63265	3.73469	3	2.95918	2.93878	2.67347	2.85714	3.04082	2.93878	3.59184	3.89796	3.89796	3.79592	3.04082	3	3.02041	4.04082	3.79592
Before	Poland	0.801	Yes	1180	Male	13	235	4	4	4	4	4	4	4	4	4	4	4	4	4	4	4	4	4	4	4	4	4	4	5	5	5	5	5	5	5	5	5
Before	Bulgaria	0.714	Yes	440	Female	17	234	2.75117	2.38235	2.76526	2.87793	2.8216	3.30986	2.88263	3	2.45455	3.18376	3.55093	3.02564	3.28828	3.8	3.52889	3.02347	2.25731	2.30899	2.00469	2.13146	3.01878	2.92488	2.82479	2.82479	2.82479	2.82479	2.82479	2.67094	2.74786	3.70085	3.9359
Before	Germany	0.861	No	350	Female	15	220	3.72727	3.18182	2.77273	3	2.88636	3.09091	3.09091	3.81818	2.95455	3.43182	3.55455	3.45455	3.50455	3.63636	3.77273	3	2.81818	2.72727	3	2.90909	2.95455	2.43182	4.5	3.54545	3.31818	3.78788	2.20455	2.22727	2.21591	3.27273	4.36364
Before	Romania	0.725	Yes	200	Female	13	220	2.89744	3.63158	3.10526	2.76316	2.93421	3.35294	2.7	3.4	2.76316	3.64103	3.63636	3.2	3.41818	2.84211	3.81818	3.14286	2.73684	2.90909	3.09524	3.31818	2.90909	3.11364	4.36364	4.36364	3.38636	4.03788	2.95455	2.61364	2.78409	4.5	4.22727
Before	Sweden	0.874	No	400	Male	14	220									1					2.5	3.90909				1.86364		1	1.09091	3	3	2.36364	2.78788	3	3	3	3	3
Before	Romania	0.725	Yes	480	Female	13	220	3.16667	3.3	3.15	3.2	3.175	3.15	3.26316	3.31579	3.31579	3.19048	3.3	3.3	3.3	3.57143	3.57143	3.15	3.15	3.4	3.33333	3.4	3.4	3.33333	3.86364	4.04545	3.86364	3.92424	3.86364	3.59091	3.72727	3.72727	3.77273
Before	Romania	0.725	Yes	970	Female	16	215	3.08837	3.37209	2.44651	2.0186	2.23256	3.32558	2.5814	3.5907	3.0093	3.8	3.93023	4	3.96512	4	4	3.34884	3.34884	3.34884	2.21395	2.2186	2.12093	2.37209	3.05581	3.05116	3.05581	3.05426	3.05581	3.05581	3.05581	4.25116	4.06977
Before	Romania	0.725	Yes	200	Female	15	202	3.13861	3.11881	3.74752	3.79208	3.7698	3.20297	3.16337	3.21782	2.20792	2.45545	2.98515	3.34158	3.16337	3.70297	3.9505	3.43069	2.5297	2.30198	2.62871	2.70792	2.0099	2.37129	2.88119	2.93069	2.37624	2.72937	2.07921	1.9703	2.02475	1.99505	3.17822
Before	United States	0.797	Yes	200	Female	13	200	4	4	4	4	4	2.7	4	3.85	3.725	3.225	3.75	3.85	3.8	2.25	1	2.6		2.55	3.675	2.375			5	5	3.8	4.6	3.625	1	2.3125	5	5
Before	Israel	0.809	Yes	2044	Female	15	200	3.4	4	3.4	4	3.7	3.85	3.6	4	3.9	3.7	4	4	4	4	4	3.25	4	3.75	3.25	3.55		4	3	2	4	3	2.5	2	2.25	3.5	5
Before	United States	0.797	Yes	200	Female	13	200																							1	1	1	1	1	1	1	1	1
Before	Romania	0.725	Yes	960	Male	16	200	2.5	2.5	2.5	2.5	2.5	2.5	2.5	3.2	2.8	3.2	3.2	2.9	3.05	2.9	2.9	2.2	2.2	2.2	2.6	2.9	2.2	2.4	2.6	3.4	2.4	2.8	2.1	2.1	2.1	2.5	2.5
Before	Greece	0.766	Yes	2460	Male	17	200		3	1.71429	2	1.85714	2	2.18182	2.11765	1.23077	4	2.28571	2.5	2.39286	3.22222	4	1.72727	1.6	1.6	2.15385	2.15385	2	1.6	1.6	1.6	1.1	1.43333	1	1	1	1.1	1.2
Before	Bosnia and Herzegovina	0.658	Yes	700	Male	13	200	3.35714	3.65	4	4	4	3.8	4	4	3.75	4	3.8	4	3.9	3.8	4	3.775	4	3.7	3.25	2.6	1	2.3	4.1	4.3	4.2	4.2	3	3	3	4	4
Before	Finland	0.876	No	1110	Female	17	180	2.88889	3.16667	3.33333	3.11111	3.22222		3.11111	3	2			3.11111	3.11111	3.88889	4	2.11111	2.77778	2.11111	2.66667	3.11111	3.11111	2.44444	3.66667	3.66667	3	3.44444	2	3	2.5	3.55556	4
Before	Albania	0.705	Yes	480	Female	13	180	3.57927		3	2.79167	2.89583	4	3.54762	4	3.75	4	3.6875	4	3.84375	4	4	3.67742		4	4	4		3	4	3.16667	4	3.72222	1	1	1	1	1
Before	Romania	0.725	Yes	1000	Female	16	180	3.11111	3	3.11111	3	3.05556	3.33333	3.33333	3.83333	3.05556	3.83333	3.77778	3.38889	3.58333	4	4	3.66667	3.66667	3.66667	2.5	3.33333	2.83333	3	3.08333	3.08333	3.08333	3.08333	3.08333	3.08333	3.08333	3.83333	3.83333
Before	Belgium	0.849	No	1800	Female	15	150	4	3.66667	2	2	2	2.8	3.26667	3.6	3	3.8	3.33333	3.26667	3.3	3.33333	4	3.33333	2.66667	2.06667	3.13333	3.8	2	1	2.93333	2	2	2.31111	2	2	2	3.26667	2.8
Before	Romania	0.725	Yes	4817	Female	16	150	3.1	2.66667	2.93333	2.9	2.91667	2.83333	2.8	2.66667	2.66667	2.76667	3.1	2.83333	2.96667	3.46667	3.6	2.83333	2.43333	2.56667	2.26667	2.46667	2	2.03333	1.93333	2.03333	1.53333	1.83333	1.7	1.56667	1.63333	2.36667	1.66667
Before	Romania	0.725	Yes	240	Female	13	140	1.576	1.59048	3.16418	2.04651	2.60535	3.07692	3.38806	3.17647	3.77165	3.76336	3.81481	3.42857	3.62169	3.68182	3.68	3.28	2.90909	3.32	3.44361	3.44615	3	2.91667	4.57143	4.21429	3.82143	4.20238	4.21429	3.57143	3.89286	3.78571	4.30714
Before	Poland	0.801	Yes	200	Female	13	135	2.55556	3.48148	2.66667	3.14815	2.90741	2.88889	2.59259	3.44444	2.77778	3.55556	3.74074	3.59259	3.66667	3.55556	3.59259	3.85185	3.25926	3.59259	2.77778	3.40741	2.51852	2.55556	3.48148	3.7037	3	3.39506	2.88889	2.59259	2.74074	4.03704	3.96296
Before	Poland	0.801	Yes	570	Female	14	135	3	2.56296	2.40741	2.6	2.5037	2	3	3	2.48148	3	2.44444	2	2.22222	4	4	3	2.77778	3	2.11111	3	3	2	3	2	2	2.33333	1	3	2	4	4
Before	Albania	0.705	Yes	440	Female	17	125	3.008	3	2.672		2.672	2	2	3	4	3	3	3	3	3	4	3	3	3	3	3	3	3	4	4	5	4.33333	4	4	4	4	4
Before	Serbia	0.685	Yes	4295	Female	13	123	2.93636	3.19492	3.22034	3.13559	3.17797	3.12712	3.27826	3.21368	3.21849	3.33051	3.22131	3.21849	3.2199	3.31707	3.18487	3.19492	3.22689	3.275	3.13008	3.19492	3.15447	3.14754	3.98374	4.02439	4.21138	4.07317	4.04878	4.04065	4.04472	4.19512	4.07317
Before	Albania	0.705	Yes	8250	Female	13	122	3.17213	2.45082	2.14754	2.55738	2.35246	2.5082	2.7623	2.85246	1.7623	1.58197	2.37705	2.15574	2.26639	1.62295	2.10656	2.01639	2.13934	2.11475	1.83051	1.80328	2.2459	2.2623	3.79508	3.42623	3.22131	3.48087	3.2459	3.40164	3.32377	3.19672	3.20492
After	Serbia	0.685	Yes	1090	Female	16	120	2	1.89167	2	2	2	2	2	2	2	2	2	2	2	2	2	2	2	2	2	2	2	2	2	2	2	2	2	2	2	2	2
Before	Italy	0.776	Yes	600	Male	16	120	2.08333	3	2.30769	2.875	2.59135	2	2.5625	2.55556		2	3.66667	3	3.33333	3.18182	3.28571	3.28571	3	2.85714	2	2.57143	1.1	2	2.58333	3.66667	2.79167	3.01389	1.33333	1.33333	1.33333	2.16667	2.58333
After	Serbia	0.685	Yes	6520	Male	13	119	2.08491	2.22857	2.08824	1.94792	2.01808	2.08081	2.1215	2.25	1.81818	2.30841	2.34862	2.15741	2.25302	3.32456	2.42593	1.9	1.96078	2.09615	1.88596	2.2037	2.10577	1.92079	2.61345	2.56303	2.61345	2.59664	2.52101	2.33613	2.42857	2.7395	3.0084
Before	Albania	0.705	Yes	800	Female	13	115	2.7619	3.26786	2.9913	3.26087	3.12609	3.23636	2.82609	3.82609	3.0087	3.0087	3.56522	3.27826	3.42174	3.26087	3.56522	2.82609	2.8	2.88182	2.85437	3.52381	2.73	2.78704	3.15652	3.21739	3.08696	3.15362	2.82609	2.43478	2.63043	2.67826	2.76522
After	Greece	0.766	Yes	24160	Male	16	110	2.03636	2.59091	2.5	2.68182	2.59091	2.68182	2.45455	2.90909	2.68182	2.71429	2.77273	2.59091	2.68182	2.13636	2.59091	2.63636	2.45455	2.13636	2.36364	2.77273	2.45455	2.40909	3.04545	2.68182	2.95455	2.89394	2.13636	2.05455	2.09545	3.09091	3.27273
Before	Portugal	0.742	Yes	445	Female	14	110	2.09091	1.73636	2.50909	1.93636	2.22273	2.32727	2.38182	2.96364		2.2	3.40909		3.40909	3.89091	2.54545	2.47273	1.93636	1.83636	1.92727	2.20909		1.53636	1.77273	1.45455	1.17273	1.46667	1	1	1	2.91818	3.37273
Before	Lithuania	0.775	Yes	1270	Female	15	110	3.54545	2.45455	3.72727	2.63636	3.18182	3.04545	4	3.72727	3.5	3.59091	4	3.5	3.75	4	3.72727	3.5	3.5	3.5	3.5	3.5	3.5	3	3	3	3	3	3	2.81818	2.90909	2.77273	3.5
Before	Albania	0.705	Yes	23321	Female	15	107	3.18692	3.18692	3.18692	2.56075	2.87383	4	4	4	4	4	4	4	4	4	4	4	4	4	4	4	4	4	5	5	5	5	5	5	5	5	5
Before	Poland	0.801	Yes	200	Female	14	106	3.70755		3.41509	3.32075	3.36792	3.32075	3	4	3	3.32075	3	3.56604	3.28302	4	4	3.28302	3		3.69811	3.03774	3.28302		3.32075	3.32075	3	3.21384	2	2	2	2	2
After	Albania	0.705	Yes	8405	Female	16	105	1.88889	2.66667	2.38095	2.2	2.29048	3.19048	3	2.57895	2.42105	3.88235	4	4	4	3.88235	3.72222	3.85714	3.2	4	3.3125	3.42857	3.80952	3.9	5	5	4.42857	4.80952	4.57143	3.61905	4.09524	5	5
Before	Macedonia	0.66	Yes	3570	Male	16	103	3.25	3.66667	3.55556		3.55556		4	3.7	4	3.09709	3.67961	2.92233	3.30097	4	4	4	4		4	4			2.60194	3.74757	2.85437	3.06796	3	2	2.5	3	3
Before	Albania	0.705	Yes	7300	Male	17	102	4	4	3.77778	3.875	3.82639	3.10526	3.46667	3.77778	3.28	2.10714	2.625	3	2.8125	3.4	2.48889	2.05556	2.60526	2.35	2.23077	1.93548	2.3871	3	2.68627	2.62745	2.07843	2.46405	2.4902	2.29412	2.39216	4.07843	2.56863
After	Poland	0.801	Yes	2520	Female	17	100	3	3.1	3.05	2.85	2.95	2.98	2.90526	3.3	3.16667	3.4	3.7	3.65	3.675	3.8	3.82	3.4	3.4	3.4	3.15	2.9	3.15	3.61111	4.35	4.35	4.35	4.35	4.35	4.35	4.35	4.35	4.35
After	Italy	0.776	Yes	1375	Female	13	100	3.85	4	3.8	3.55	3.675	3.65	3.55	3.65	2.95	4	4	4	4	4	4	4	4	4	4	4	4	4	5	5	5	5	5	5	5	5	5
Before	Italy	0.776	Yes	1375	Female	13	100	2.88	2.92	2.97	3.22	3.095	3.15	3.21	3.85	2.93	3.14	4	4	4	3.5	4	3.36	3.36	3.36	2.85	3.85	2.98	3.06	3.4	3.4	3.4	3.4	2.47	2.32	2.395	3.83	3.83
After	Albania	0.705	Yes	23321	Female	15	96		4	4	4	4	4	4	4	4	4	4	4	4	4	4	4	4	4	4	4	4	4	5	5	5	5	5	5	5	5	5
Before	Greece	0.766	Yes	3940	Female	14	96	2.875	2.875	2.82292	3.08333	2.95312	2.77083	2.97917	3.1875	2.58824	3.25	3.14583	3.66667	3.40625	3.625	3.45833	2.66667	2.625	3	2.875	2.5625	2.875	2.875	3.08333	2.66667	1.83333	2.52778	1	1	1	2.66667	4.33333
Before	Greece	0.766	Yes	250	Male	20	95	1.5	3	2	3	2.5	2	2	4	2	3	4	3	3.5	2	3	3	2	2	3	3	3	3	4.05263	4	4.94737	4.33333	3	2.94737	2.97368	4.57895	5
Before	Romania	0.725	Yes	490	Female	15	95	1.94737	2.26316	2.10526	2.15789	2.13158	2.89474	1.94737	3.21053	2.47368	2.68421	2.68421	2.36842	2.52632	2.89474	2.26316	1.94737	1	1.73684	2.42105	1.89474	2.57895	2.26316	3.89474	3.05263	2.89474	3.2807	1.73684	1.63158	1.68421	3.36842	3.10526
After	Albania	0.705	Yes	2527	Female	13	95	3.52632	4	3.89474	3.81053	3.85263	3.64211	3.29474	3.57895	3.68421	3.51579	3.42105	3.68421	3.55263	3.89474	4	3.88421	3.84211	3.70526	4	3.96842	3.74737	3.93684	4.94737	4.88421	4.89474	4.90877	4.82105	4.95789	4.88947	4.89474	4.96842
Before	Albania	0.705	Yes	2527	Female	13	95	3.05263	3.73684	3.47368	2.63158	3.05263	2.78947	3.05263	3	2.94737	3	2.94737	3	2.97368	3.23158	4	3.05556	3.23881	3.42105	3.10526	2.93684	3	2.52941	3.28421	3.97895	3.37895	3.54737	2.77895	3.12632	2.95263	4.05263	4.52632
Before	United Kingdom	0.845	No	400	Male	17	90	2.94444	4	3	3	3		3	3		3.16667	3	3	3	3	4	2	3	3	3	3	3	3	3	3	3	3	3	3	3	4	4
Before	France	0.809	Yes	280	Female	13	90	2.22222	2.28889	2	2.12222	2.06111	2.21111	2.66667	2.91111	1.22222	2.55556	3.85556	3.83333	3.84444	4	4	2.4	1	1	2.51111	2.61111	1.88889	1	2	2	1	1.66667	1	1	1	1.66667	1.66667
After	Romania	0.725	Yes	1000	Female	16	90	3.44444	3.44444	3.44444	3.44444	3.44444	3.44444	3.44444	3.44444	3.44444	3.44444	3.44444	3.44444	3.44444	3.66667	4	3.22222	3.22222	3.44444	3.22222	3	3.66667	3.44444	4.44444	4.44444	4.33333	4.40741	3.77778	3.11111	3.44444	3.77778	3.44444
Before	United Kingdom	0.845	No	530	Female	14	90	3	3	3	2	2.5	3	3	3	3	2.22222	2.22222	2.88889	2.55556	3	4	2.22222	2.22222	2.22222	3	3	3	3	3	3	3	3	3	3	3	3	3
Before	Poland	0.801	Yes	920	Female	13	85	4	4	4	4	4	3	3	4	3	3	4	4	4	4	4	3	3	3	3	3	2	3	2	3	4	3	3	3	3	3	3
Before	Poland	0.801	Yes	400	Female	14	83	3.51807	3.60241	2.54217	3.26506	2.90361	3	3.63855	4	3.53012	4	4	3.84337	3.92169	4	4	3.57831	3.20482	3.20482	2.75904	3.12048	3.27711	2.87952	4.21687	4.21687	3.83133	4.08835	3.83133	3.42169	3.62651	4	3.79518
Before	Albania	0.705	Yes	275	Female	13	82	3	4	3	3.14634	3.07317	3.20732	2.9878	3.89024	2.96341	2.93902	3.7561	3.14634	3.45122	3.12195	3.42683	2.53659	3	3.04878	3.06098	3.12195	2.10976	1.87805	2.70732	2.95122	3.03659	2.89837	2.64634	1.4878	2.06707	2.40244	3.04878
Before	Poland	0.801	Yes	960	Female	15	80	2.8375	3.675	2.5	2.5	2.5	2.875	2	3.8	2.025	2.9	3.8	3.8	3.8	4	4	2.875		2.875	2.05	3	3	3	3	3	3	3	2	2	2	3	3
After	Poland	0.801	Yes	3320	Female	14	80	3.375	3.60274	3.72152	3.46053	3.59102	3.39241	3.6125	3.59211	2.2625	3.8625	3.9375	3.9375	3.9375	4	3.9625	3.86486	3.66667	3.63889	3.28378	3.36	3.26316	3.46154	3.9875	3.9625	3.8875	3.94583	3.5875	3.7125	3.65	3.775	3.4875
After	Poland	0.801	Yes	14520	Female	16	80	3.1375	3.9375	3.8125	3.8125	3.8125	3.7125	3.9	3.9375	3.25	3.9125	3.95	3.95	3.95	4	4	3.3	3.4375	3.2	3.65	3.75	3.8125	3.4375	4.8125	4.8875	4.6875	4.79583	3.8875	3.9375	3.9125	4.9	4.95
Before	Serbia	0.685	Yes	200	Female	13	80	3	3	3	3	3	3	2	3	2	3	3	3	3	3	3	3	2	3	3	3	2	2	3	3	2	2.66667	2	1	1.5	3	3
Before	Spain	0.765	Yes	200	Male	14	80	2.71831	4	3.275	3	3.1375	2.525	2.95	3.95	1.075	2.075	4	2.925	3.4625	4	4	3.05	2.725	3.75	3.275	3	4	3	3	2	3	2.66667	1	1	1	3	3
Before	Poland	0.801	Yes	2170	Female	14	70	3.25714	3.14815	3.35714	3.21429	3.28571	3.78571	3.11429	3.85714	2.7	3.61429	4	3.78571	3.89286	4	4	3.42857	3.15714	3.16949	2.77193	3.2	2.06897	1.87143	3.34286	3.12857	2.95714	3.14286	2.28571	1	1.64286	2.72857	2.77143
Before	Italy	0.776	Yes	200	Female	13	70	2.65714	4	2.78571	2.75714	2.77143	2.71429	2.92857	3	2.78571	2.61429	3.22857	3.07143	3.15	3.47143	4	2.34286	2.21429	2.97143	2.88571	3.17143	2.92857	1.87143	3.64286	3.51429	3.71429	3.62381	4.07143	4.01429	4.04286	3.84286	3.85714
Before	Hungary	0.777	Yes	990	Female	13	70	3	2.47143	3.42857	2.51429	2.97143	2.77143	3.04286	3.42857	2.48571	2.6	3.62857	3.37143	3.5	3.81429	4	2.97143	3.17143	3.17143	2.9	2.82857	3.02857	3.01429	3.01429	3.01429	3.01429	3.01429	2.42857	2.25714	2.34286	2.82857	3.34286
Before	Italy	0.776	Yes	200	Female	16	70	3.07143		2.41429	2.5	2.45714	2.48571	2.35714	4	2.65714	2.45714	3.2	3	3.1	3.77143	3.91429	2.55714	2.11429	2.07143	3.54286	3.77143	2	1	2	2	2	2	2	2	2	3	3
Before	Croatia	0.768	Yes	200	Female	16	70	2.88889	2.93333	2.22857	3.5	2.86429	3.5	3.42857	3.07692	2.14286	2.74545	3.16667	2.9	3.03333	3.72727	2.71429	3	3.33333	3.5	3	2.81818	3.45455	3.71429	1.28571	1.28571	1	1.19048	1	1	1	1	1.21429
Before	Ukraine	0.701	Yes	240	Female	14	65	3.06154	3.07692	3.26154	3.15385	3.20769	3.2	3.13846	3.29231	3.03077	3.32308	3.21538	3.50769	3.36154	3.64615	3.72308	3.33846	3.30769	3.26154	3.04615	3.44615	3.26154	3.10769	4.30769	4.10769	4.2	4.20513	4.24615	4.29231	4.26923	4.16923	4.15385
Before	Sweden	0.874	No	290	Female	14	64	2.59091						2.5	3.66667	4	4	4	4	4	4	3.25	3.07692	3.5	3.5	3.5	3.5	3.5	3.5	1.625	2.09375	1.625	1.78125	1.625	1	1.3125	1	1
After	Romania	0.725	Yes	1290	Female	16	60	3.76667	3.83333	4	3.66667	3.83333	3.33333	4	3.66667	3.4	4	4	3.66667	3.83333	4	4	3.16667	3.6	3.6	3.26667	3.8	3.5	3.6	4.06667	4.06667	4.06667	4.06667	4.06667	3.73333	3.9	5	5
After	Israel	0.809	Yes	2044	Female	14	60	3	3	3.16667	2.33333	2.75	3	2.6	3	2.5	2.91667	4	4	4	3	3	2.25	2.5	2.5	2.76667	3.25		4	4	4	3	3.66667	1	4	2.5	5	5
Before	Poland	0.801	Yes	2560	Female	17	60	2.81034	2.68421	2.05	2.6	2.325	2.63333	2.53333	2.56667	1.7	2.6	3.53333	3.28333	3.40833	2.9	4	2.1	2	2	1.31667	1	2.53333	3	2.1	2.6	2.6	2.43333	2.6	2.6	2.6	2.55	2.55
After	Romania	0.725	Yes	960	Male	13	60	3	3	2.66667	2	2.33333	2.66667	2.66667	3	2.5	2.5	3.33333	3.33333	3.33333	3	2.33333	2.33333	2.33333	2.33333	2.33333	2.33333	2.33333	3	3	3.66667	3.33333	3.33333	2.33333	2	2.16667	2.33333	2
After	Poland	0.801	Yes	10464	Female	16	60	3.33333	3.66667	3.33333	3.5	3.41667	3.83333	3.33333	3.83333	3.5	3.83333	3.83333	3.16667	3.5	3.83333	3.83333	3.83333	3.83333	3.83333	3.16667	3.83333	3.16667	3.83333	4.83333	4.75	4.75	4.77778	4.25	4.25	4.25	4.5	4.66667
After	Bulgaria	0.714	Yes	10924	Female	20	59	3.23729	3.13559	4	3	3.5	4	3.11864	3.18644	2.72881	3.13559	3.15254	3.15254	3.15254	3.91525	3.15254	2.28814	2.15254	2.18644	2.98305	4	3.10169	2.01695	2.91525	4.91525	4.91525	4.24859	4.91525	2.71186	3.81356	4.91525	4.89831
After	Poland	0.801	Yes	2099	Male	16	56	4	4	4	4	4	4	4	4	4	4	4	4	4	4	4	4	4	4	4	4	4	4	5	5	5	5	5	5	5	5	5
Before	Poland	0.801	Yes	240	Female	13	55	2.82692	2.21569	2.77083	2.62	2.69542	2.52273	2.88235	2.7	2.72727	2.64444	2.88	2.43636	2.65818	2.7	2.73469	2.7	2.5	2.8	2.56364	2.52	2.86	2.66	3.38182	4.09091	3.54545	3.67273	3.72727	4.09091	3.90909	4.09091	2.27273
Before	Greece	0.766	Yes	240	Female	16	54	2.88889	2	2.62963	1.62963	2.12963	2.03704	1.77273	3.87037	1.44444	2.07407	3.85185	3.61111	3.73148	3.51852	4	2.03704	2.03704	2.03704	2.96296	3.14815	2.40741	3.40741	2.03704	1.66667	1.66667	1.79012	1.66667	1.25926	1.46296	1.66667	1.85185
Before	Serbia	0.685	Yes	1755	Male	13	54	3	2.46296	3.05556	2.88889	2.97222	2.77778	2.81481	2.87037	3	3.12963	3.27778	2.61111	2.94444	2.81481	2.74074	2.53704	2.53704	2.53704	2.5	2.51852	2.2963	2.46296	2.11111	2.09259	1.7037	1.96914	1.42593	1.66667	1.5463	1.75926	1.75926
Before	Spain	0.765	Yes	1380	Male	16	53	2	4	3.4717	3.62264	3.54717	3	3	3	3	3	3	3	3	3	3	3	3	3	3	3	3	3	4	4	4	4	3	4	3.5	4	4
After	Serbia	0.685	Yes	1755	Male	13	52	1.92308	2.25	1.90385	2.05769	1.98077	2.28846	1.90385	2.76923	1.90385	2.67308	2.96154	3.19231	3.07692	2.48077	2.40385	1.84615	1.84615	1.88462	1.90385	2.30769	2.07692	2.38462	2.82692	2.80769	2.76923	2.80128	2.07692	2.59615	2.33654	2.92308	3.13462
Before	Romania	0.725	Yes	480	Female	14	50	3.1	2.9	2.8	2.7	2.75	3.56	3.2	3.9	2.42	2.9	3.76	3.3	3.53	2.98	2.98	2.9	3	2.4	2.76		2.4	2.38	3.5	3.56	2.8	3.28667	2.4	1	1.7	1.4	2.8
Before	Poland	0.801	Yes	240	Female	14	49															4								1	2	1	1.33333	1	1	1	1	1
After	Italy	0.776	Yes	1680	Female	16	49	2.26531	3.14286	2.40816	2.42857	2.41837	3.02041	3.10204	3.06122	2.83673	3.46939	3.40816	3.14286	3.27551	2.89796	3.71429	3.32653	3.22449	2.57143	3.53061	3.26531	3.46939	2.79592	2.93878	2.67347	2.2449	2.61905	2.2449	2.2449	2.2449	3.71429	3.36735
Before	Greece	0.766	Yes	24160	Male	16	46	2.26087	3.54545	2		2		2.56522	2.58696	3.5	2.36957				2.58696	2.65217			2.32609	2.45652	2.47826			2.36957	2.45652	2.06522	2.2971	1.93478	1.82609	1.88043	2.56522	2.63043
After	Romania	0.725	Yes	1585	Female	13	46	3.41304	3.41304	3.41304	3.41304	3.41304	3.41304	3.41304	3.41304	3.41304	3.41304	3.41304	3.41304	3.41304	3.41304	3.41304	3.41304	3.41304	3.41304	3.41304	3.41304	3.41304	3.41304	4.41304	4.41304	4.41304	4.41304	4.41304	4.41304	4.41304	4.41304	4.41304
After	Cyprus	0.788	Yes	660	Male	16	46	3.28571	3.69565	2.86957	3.04348	2.95652	2.86957	2.6087	3.67391	2.8913	3.13043	3.65217	3.6087	3.63043	3.91304	4	3.02174	2.97826	2.97826	2.86957	2.91304	2.95652	2.3913	4.04348	4.04348	3.73913	3.94203	3.47826	2.71739	3.09783	3.28261	3.28261
Before	Macedonia	0.66	Yes	400	Female	13	45	4	4	3	3	3	3.33333	4	4	4	3	3	3	3	4	3	3	3	3	3	4	3	4	3.88889	3.66667	3.88889	3.81481	3.66667	3.88889	3.77778	4	4
After	Albania	0.705	Yes	13584	Female	17	45	3.44444	3.33333	3.11111	3.06667	3.08889	3.04444	3.33333	2.91429	3.3	3.37143	3.15556	3.15556	3.15556	3.55556	3.425	3.15556	2.8	3.08889	3.15556	3.44444	3.33333	3.55556	4.22222	4.51111	4.37778	4.37037	4.53333	4.53333	4.53333	4.51111	4.51111
Before	Bulgaria	0.714	Yes	400	Female	16	45	3.26667	2.51111	3.55	2.95556	3.25278	3.07143	3.15556	3.11111	2.64444	3.46667	3.73333	3.17778	3.45556	3.91111	3	2.8	3.37778	3.4	2.75556	3.91111	3.22222	4	3.57778	3.66667	3.86667	3.7037	3	3.73333	3.36667	4	4
Before	Spain	0.765	Yes	400	Female	20	45	3		4	2	3	3	3	4	2	3	3	4	3.5	3	4	2	3	2	4	4	2	3	1	3	1	1.66667	1	3	2	3	3
Before	Poland	0.801	Yes	200	Female	14	42	2.4	1.38095	2.02381	2.16667	2.09524	1.97619	2	2.97619	2.04762	1.95238	3	3	3	3	3	2.14286			2	2	2.04762	2	3	3	2	2.66667	1	1	1	2	3
Before	Belgium	0.849	No	200	Male	17	42	3.2381	3.71429	3.04762	2.85714	2.95238	3.71429	3.2381	3.71429	2.90476	2.85714	3.90476	3.7619	3.83333	3.71429	3.85714	2.85714	2.85714	2.95238	4	4	2.57143	2.85714	3.14286	3.28571	2.85714	3.09524	2.14286	2.14286	2.14286	2.85714	3.57143
Before	Poland	0.801	Yes	6360	Female	17	40	2.62069	3	2.625	3	2.8125	2.625	2.375	2.25	1	2.625	3	2.75	2.875	3	4				1	2	2.15		3	3	3	3	2	3	2.5	2	3
Before	Albania	0.705	Yes	3280	Female	16	40	4	4	4	4	4	4	4	4	4	4	4	4	4	4	4	4	4	4	4	4	4	4	5	5	5	5	5	5	5	5	5
After	Greece	0.766	Yes	3940	Female	14	40	2.5	2.5	2.5	2.72727	2.61364	2.5	2.5	2.57143	4	3.02778	2.76471	3.15	2.95735	3.52941	3.55	3	3		3.725	3.88235			3	3.5	2.6	3.03333	1	1	1	3.15	3.9
After	Spain	0.765	Yes	1250	Male	13	40	4	3.85	3.875	3.925	3.9	3.9	3.925	3.925	3.8	3.8	3.975	3.9	3.9375	4	4	3.875	3.875	3.75	3.58974	3.75	3.85	4	4.675	4.85	4.7	4.74167	3.7	2.975	3.3375	4.975	5
Before	Italy	0.776	Yes	1680	Female	17	40	2.325	3.75	3.6	2.575	3.0875	3.175	3.3	3.8	3.05	3.75	3.7	3.75	3.725	3.025	4	3.65	3.1	2.975	3.15	3.525	3.15	2.95	3.025	3.125	2.325	2.825	1.9	1.475	1.6875	3.725	4.6
Before	Poland	0.801	Yes	1574	Female	17	40	2.175	3.025	3.5	3.175	3.3375	3.3	4	3.625	2.575	3.625	4	4	4	4	4	3.05	3.05	3.325	3.3	3.15	3.5	4	3.35	3.35	3.35	3.35	3	3	3	3	3
Before	Romania	0.725	Yes	1290	Female	16	38	4	4	4	4	4	4	3	4	3	4	4	3	3.5	4	4	3	3	4	4	4	3	3	3	3	3	3	3	2	2.5	3	4
After	Bulgaria	0.714	Yes	750	Male	13	36	3.13889	3.83333	3.33333	3.19444	3.26389	3.75	3.30556	3.91667	3.08333	3.66667	3.83333	3.97222	3.90278	3.91667	4	2.83333	2.86111	3.13889	3.13889	3.61111	3.05556	2.63889	3.63889	4.13889	3.58333	3.78704	3.25	3.11111	3.18056	3.44444	4.27778
After	Albania	0.705	Yes	23263	Female	17	35	2.12121	2.80769	3.56667	3.6	3.58333	3.45714	3.37143	3.8	3.08333	3.85714	3.37143	3.8	3.58571	3.2	3.2	3.57143	3.28571	3.19231	3.11538	2.69231	2.65385	2.26923	4.8	4.8	4.82857	4.80952	3.51429	3.17143	3.34286	3.37143	4.65714
After	Greece	0.766	Yes	2295	Female	16	35	2.85714	3.42857	3.71429	3.85714	3.78571	3.85714	4	4	3	3	3	3	3	3	3.42857	3	3	3	3	3	3	3	4	4	4	4	4	4	4	4	4
Before	Poland	0.801	Yes	1380	Female	13	35	2.75	3.54286	3.2	3.05714	3.12857	3.11429	3.11429	3.22857	2.42857	3.17241	3.71429	3.28571	3.5	3.6	3.68571	3.03125					2.73913	2	2.2	2.2	1.48571	1.9619	1.34286	1	1.17143	1	1
Before	Poland	0.801	Yes	5645	Female	17	34	3	3.17647	2.82353	2.79412	2.80882	2.73529	3.41176	2.76471	2.52941	2.91176	4	3.44118	3.72059	4	4	3.20588	3.23529	3.23529	3.08824	3.11765	2.64706	2.58824	3.85294	4.14706	3.52941	3.84314	3.20588	3.14706	3.17647	4.5	4.61765
Before	Poland	0.801	Yes	12475	Female	17	34	3.26471	3.26471	3.17647	2.88235	3.02941	3.35294	3.23529	3.64706	2.55882	3.05882	4	3.85294	3.92647	4	3.88235	3.11765	2.35294	2.28571	2.85294	3.11765	3.23529		3.11765	3.17647	3.14706	3.14706	2.97059	2.91176	2.94118	2.91176	3.38235
Before	Poland	0.801	Yes	10464	Female	16	34	3.82353	3.55882	4	3.76471	3.88235	3.55882	3.76471	3.61765	3.61765	3.94118	4	3.82353	3.91176	3.94118	4	3.76471	3.76471	3.82353	2.47059	2.47059	3.29412	3.23529	4.76471	3.76471	2	3.5098	3	3	3	4.76471	4.76471
Before	Romania	0.725	Yes	2030	Female	14	34	3	4	3.05882	3.41176	3.23529	3	2.88235	3.76471	2.64706	3.35294	3.35294	3.17647	3.26471	3.82353	3.35294	3.29412	3.23529	3.35294	3.29412	3.35294	3.29412	3.08824	3.58824	3.85294	3.41176	3.61765	2.88235	2.94118	2.91176	3.55882	3.70588
After	Romania	0.725	Yes	2030	Female	13	33	2.66667	3.51515	2.69697	2.75758	2.72727	2.66667	2.69697	3.51515	2.72727	3.27273	3.45455	3.45455	3.45455	3.60606	3.45455	2.51515	2.51515	2.63636	3.30303	3.51515	3.60606	3.39394	3.75758	3.75758	3.75758	3.75758	3.75758	3.75758	3.75758	3.75758	3.75758
Before	United Kingdom	0.845	No	200	Male	16	33	3.72727	2.60606	3.51515	3.15152	3.33333	3.12121	3.42424	3.60606	3.75758	3.21212	3.84848	3.84848	3.84848	4	4	3.51515	3.51515	3.51515	3.33333	3.87879			4.33333	4.33333	4.33333	4.33333	4.33333	2.33333	3.33333	3.33333	3.33333
Before	Colombia	0.585	Yes	850	Male	15	33	1		3	3	3	3	2	3	2	4	4	3	3.5	4	4	3	2	2	1	2	1	1	1	1	1	1	1	1	1	1	1
Before	Poland	0.801	Yes	440	Female	18	32		3.1875	3.53333	2.5	3.01667	3.375	3.15625	3.17241	3.15625	3.15625	3.43333	3.2	3.31667	3.4375	4	3.03125	3.03125	3.03125	3.21875	3.33333	2.96875	2.86667	3.8125	3.8125	3.8125	3.8125	3.4375	3.25	3.34375	3.46875	3.4375
After	Poland	0.801	Yes	12475	Female	17	32	3.125	3.5625	3.21875	3.15625	3.1875	3.78125	3.34375	3.46875	2.96875	3.34375	4	3.90625	3.95312	4	4	2.96875	3	3	3.03125	3.4375	3.5	3.0625	3.875	3.875	3.875	3.875	3.78125	3.9375	3.85938	4.3125	4.5625
Before	Poland	0.801	Yes	200	Female	17	32	2.9375	4	2.75	3.78125	3.26562	2.71875	3.40625	3.6875	1.90625	3.28125	4	4	4	4	4	3.84375		3.125	4		3.75	3.75	5	5	5	5	4.4375	4.03125	4.23438	5	5
Before	Poland	0.801	Yes	240	Male	18	32	1.90625	2	2	2.4375	2.21875	2.625	1.75	2.1875		2.90625	3		3	4	3								1.875	1.875	1	1.58333	1	2	1.5	1	2
Before	Romania	0.725	Yes	1585	Female	13	32	2.46875	2.46875	2.46875	2.46875	2.46875	2.46875	2.46875	2.46875	2.46875	2.46875	2.46875	2.46875	2.46875	2.46875	2.46875	2.46875	2.46875	2.46875	2.46875	2.46875	2.46875	2.46875	3.46875	3.46875	3.46875	3.46875	3.46875	3.46875	3.46875	3.46875	3.46875
Before	Faroe Islands	0.873	No	600	Male	13	32	3	3.0625	2	2.375	2.1875	3	2.625	3.8125	2.625	2.875	4	3.4375	3.71875	4	3	2.625	2.375	2.5	2.875	3	2.75	3	2.625	2.875	2.375	2.625	2.375	2.5	2.4375	2.375	2.5
After	Slovenia	0.858	No	4465	Female	16	32	2.57692	2.96429	2.2	2.375	2.2875	2.8125	2.59259	2.65385	2.58621	2.92	3	3	3	3.4	3	3.06667	2.92857	2.92857	3.125	3.4375	2.92857	2.88	4.1875	4.15625	3.5	3.94792	3.375	3.34375	3.35938	4.25	4.25
After	Serbia	0.685	Yes	4295	Female	13	31	3.3871	4	3.90323	3.45161	3.67742	4	3.6129	3.48387	3.83871	3.90323	3.80645	3.33333	3.56989	3.29032	4	3.93548	4	4	4	4	3.96774	4	5	5	4.6129	4.87097	4.70968	4.22581	4.46774	4.87097	4.41935
Before	Poland	0.801	Yes	480	Female	18	31	4	3	3	3	3	2.51613	2.51613	2.51613	2.51613	2.51613	3.25806	3.25806	3.25806	4	4	3.25806	3.25806	2.51613	2.3871	2.51613	2.51613	2.32258	3.51613	3.51613	3.51613	3.51613	3.25806	3.3871	3.32258	3.51613	3.51613
Before	Poland	0.801	Yes	8405	Female	16	31	3.03226	3.12903	3.93548	2.45161	3.19355	2.96774	2.58065	3.03226	1.96774	3.67742	4	4	4	4	1.80645	1.67742	2	2.06452	4	3.93548	3.74194	4	3.12903	2.83871	1.25806	2.4086	1	1	1	3.90323	5
Before	Spain	0.765	Yes	340	Male	13	30	3.23333	4	3.2	2.56667	2.88333	3.13333	2.03333	3.43333	2.16667	2.4	2.8	3.4	3.1	3.8	4	2.46667	2.63333	2.5	2.4	2.8	2.6	1.9	4.03333	3.86667	3.4	3.76667	2.86667	2.9	2.88333	3	3.86667
Before	Albania	0.705	Yes	3240	Female	16	30	2.21429	2.58333	2.18182	2.27273	2.22727	2.27273	2.11111	2.90909	2.45455	2	3.55556	2.88889	3.22222	3.57143	3.38462	2.375	2.35	2.16667	2.22222	2.18182	2.25	2.125	2.8	2.96667	2.8	2.85556	2.3	1.9	2.1	2.63333	2.73333
Before	Albania	0.705	Yes	3801	Female	15	30	2.79167	2.53846	2.33333	2.61538	2.47436	2.7619	2.5	2.34783	2.63636	2.56522	2.45833	2.61905	2.53869	2.5	2.5	4	3.93333	3.4	3.13333	4	3.73333	3.5	4.5	4.6	4.73333	4.61111	4.86667	5	4.93333	4.96667	4.9
After	Poland	0.801	Yes	500	Female	13	30	3.53571	3.56667	3.13333	2.83333	2.98333	4	3.6	3.76667	2.93333	3.33333	4	4	4	4	4	3.8	3.7	4		3.33333	2.86667	1	4	4	2	3.33333	2	2	2	1	3
Before	Poland	0.801	Yes	400	Female	14	30	3.26667	4	3.63333	3.53333	3.58333	3.56667	3.23333	3.66667	3.13333	3.3	4	4	4	3.23333	4	3.23333	3.23333	3.23333	3				4.66667	4.66667	4.66667	4.66667	3.93333	3	3.46667	3.63333	4
After	Romania	0.725	Yes	840	Female	13	30	4	3.73333	4	4	4	3.73333	4	3.93333	2	3.53333	4	4	4	4	3	3	3	2.93333	4	4	3.53333	3.66667	5	5	4.6	4.86667	4.66667	3.93333	4.3	5	5
Before	Lithuania	0.775	Yes	280	Female	15	30	4	2.73333	4	3.5	3.75	3.63333	3.66667	4	2.76667	3.83333	3.8	3.76667	3.78333	4	4	3.1	2.43333	2.43333	3.66667	4	2.76667	2	3	3.26667	3	3.08889	2.56667	2	2.28333	3	5
Before	Poland	0.801	Yes	200	Female	17	30	3.23333	2.66667	2.53333	2.53333	2.53333	3	3	2.66667	2.53333	2.66667	3.66667	3.66667	3.66667	3	4	2.66667	2.66667	2.66667		2.61111	3		2.53333	2.53333	2.53333	2.53333	2.53333	2.53333	2.53333	2.53333	2.53333
Before	Poland	0.801	Yes	5570	Male	17	30	3	2.93333	2.83333	2.93333	2.88333	3	4	4	3.9	4	4	4	4	4	4	3	2.76667	3	2.9	3.26667	3.2	3.06667	4.3	4.46667	4.4	4.38889	3.86667	3.73333	3.8	4.53333	4.76667
Before	Poland	0.801	Yes	14520	Female	17	30	2.54545	3.11111	3.12	2.90909	3.01455	3.3	3.64			3.76667	3.9	3.9	3.9	3.93333	4	2.88889			2.78947	3.4	2	2	3.7	3.83333	3.86667	3.8	2.96667	3	2.98333	3.2	3.36667
Before	Greece	0.766	Yes	390	Female	16	30	2.83333	1.73333	3.43333	3.3	3.36667	3.52		3.25	3.375			1	1	3.96667	4		4	4	3	3	3		1.1	3.83333	4.03333	2.98889	3	1	2	5	5
Before	Romania	0.725	Yes	200	Female	16	30	4	3	2.46667	3.33333	2.9		3.33333	3.66667		3.66667	4	4	4	4	4	3	3	3	2.33333	4	2	2	3	3	3	3	3	2.33333	2.66667	2.33333	3.33333
Before	Romania	0.725	Yes	690	Female	16	30	2.56667	1.8	2.03333	1.63333	1.83333		2.73333			2.66667	2.8	2.76667	2.78333	3	3.56667				2.23333	3.96667	1	1	1	1	1	1	1	1	1	1.23333	1.23333
Before	Albania	0.705	Yes	23263	Female	18	30	2	2.73333	3.53333	2.5	3.01667	3.13333	2.66667	3.06667	1.96552	2.4	3.72727	3.57143	3.64935	4	4	2.6087	3.14286	2.94737	2.29167	2.48148	3.45455	2.57895	2.73333	3.26667	2.6	2.86667	1.66667	1.7	1.68333	3.1	2.56667
After	Romania	0.725	Yes	970	Female	15	30	2.5	3.73333	2.8	3.3	3.05	3.86667	4	4	3.8	4	4	4	4	4	4	3.8	4	4	4	4	4	4	5	5	5	5	5	5	5	5	5
After	Romania	0.725	Yes	10291	Female	13	30	3	2.83333	3	3.3	3.15	3.13333	3.5	3.5	2.86667	3	3.66667	3	3.33333	3.66667	3.46667	3.1	3.1	3.1	3	3	3	3	4.06667	4.06667	4	4.04444	3.53333	3.33333	3.43333	4	4
Before	Romania	0.725	Yes	10291	Female	16	30	2	2	2	2	2	2	2	2	2	2	2	2.46667	2.23333	3.2	3.6	2.73333	2.73333	2.56667	2.73333	2.63333	2.2	2.46667	3.53333	3.53333	3.53333	3.53333	2.13333	1.13333	1.63333	2.13333	2.73333
Before	Poland	0.801	Yes	200	Female	17	30	3.60714	3.40741	3.41379	3.33333	3.37356	3.25	2.89655	3.37037	3.07143	2.89286	3.07143	2.7931	2.93227	3.07143	3.2	2.44444	2.2	2.47368	3.15789	3.21739	2.90909	3.06667	3.3	3.13333	2.76667	3.06667	2.46667	2.36667	2.41667	2.43333	2.56667
After	Croatia	0.768	Yes	3670	Female	13	30	2.86667	2.86667	2.93333	2.8	2.86667	3.13333	2.83333	3.6	3.43333	3.3	3.2	2.7	2.95	3.46667	4	3.26667	3.23333	3.16667	3.83333	4	3.56667	4	4.56667	4.36667	3.93333	4.28889	3.2	3.63333	3.41667	3.83333	4.7
Before	Croatia	0.768	Yes	3790	Male	13	30	2.9	3.53333	2.4	3.06667	2.73333	4	3.63333	4	2.6	4	4	4	4	3.86667	4	3.2	3.2	3.66667	2.3	2.66667	2.06667	1.8	3.6	3.53333	4	3.71111	1.33333	2.6	1.96667	4	4
Before	Macedonia	0.66	Yes	630	Female	16	29	2.55172	3.75862	2.06897	2	2.03448	2.41379	2.48276	2.48276	2	2	2.17241	2.17241	2.17241	3.41379	3.27586	2.27586	2.27586	2.27586	2.27586	2.27586	2.27586	4	3.27586	3.27586	3.27586	3.27586	3	2	2.5	4	4
After	Romania	0.725	Yes	1100	Female	13	29	3.28571	3.17857	3.06897	2.96552	3.01724	3.06897	2.96552	3.14286	3.21429	3.07143	3.03571	3.10345	3.06958	3.34483	3.17857	3.25	3.2069	3.25	3.2069	3.31034	3.03448	3.41379	4.27586	4.31034	4.2069	4.26437	3.96552	4.03448	4	4.13793	4.10345
After	Poland	0.801	Yes	5265	Female	14	29	3.59091	2.37931	3.10345	3.03448	3.06897	3	3	2.96552	2.75862	2.86207	3.24138	2.75862	3	3.41379	2.41379	2.86207	3	2.75862	2.07143	2.125	2.13793	3	2.72414	2.24138	1.75862	2.24138	1.86207	1	1.43103	2.65517	2.82759
Before	Poland	0.801	Yes	520	Female	13	29		3.13793	3	3	3	4	3.55172	4	3.31034	3.58621	4	4	4	4	4	3.41379	2	3	2.7931		3	3	4	4	3	3.66667	2	4	3	5	5
Before	Romania	0.725	Yes	400	Female	13	29	3.17241	3.75862	3.31034	2.86207	3.08621	3.13793	3.13793	3.96552	3.17241	3.10345	3.51724	3.93103	3.72414	3.68966	3.51724				2.72414	3.17241	3.26923	2.23077	3.44828	3.03448	3.13793	3.2069	2.06897	2.37931	2.22414	2.62069	2.82759
Before	Georgia	0.692	Yes	250	Female	15	29	3.24	3.34783	3.125	3.08696	3.10598	3.05	3	2.625	2.3	3.55172	3.09091	2.6087	2.8498	3.33333	4	2.65217	2.6087	2.45833	3.2	3.66667	2.92308	3.59091	3.03448	4.03448	3.41379	3.49425	2.41379	2.75862	2.58621	2.34483	3.13793
Before	Bulgaria	0.714	Yes	1560	Female	18	29	3.31034	3.7931	3.86207	3.03448	3.44828	3.86207	3.86207	4	3.65517	3.82759	3.93103	3.96552	3.94828	3.82759	2.24138	2.89655	2.55172	2.86207	3.41379	3.62069	3.51724	3.75862	4.7931	4.75862	4.65517	4.73563	4.75862	4.13793	4.44828	5	4.44828
Before	Poland	0.801	Yes	480	Female	17	28	3	2.57143	3	2.21429	2.60714	3	2.71429	4	3	2.67857	3	3	3	2.28571	2.28571	3	3	3	2.39286	2.46429	2.14286	2	2.42857	2	2	2.14286	2	1	1.5	2	3
Before	Poland	0.801	Yes	5265	Female	13	28		3	3.85714	3.71429	3.78571	2.71429	2.5	3.85714	3.07143	3.57143	4	3.78571	3.89286	3.28571	2.71429	3.42857	2.28571	2.28571	3.14286	3.35714	2	1	1	1	1	1	1	1	1	2	2
Before	Poland	0.801	Yes	200	Male	13	28	2.46429	3.39286	2.67857	2.53571	2.60714	3.75	2.89286	3.71429	2.25	3.60714	3.82143	3.75	3.78571	4	3.82143	3			2.89286			2.71429	2	2	2	2	2	2	2	2	2
Before	Albania	0.705	Yes	10058	Female	17	28	3.33333	3.72	3.5	3.30769	3.40385	3.44	3.44	3.375	3.72	2.52174	3.52	3.33333	3.42667	2.88	3.53846	3.6	3.31818	3.30769	3.6	3.08696	3.33333	3.6	4.89286	3.67857	4.78571	4.45238	2.78571	3.35714	3.07143	3.17857	4
Before	Poland	0.801	Yes	540	Female	13	28	3	2.32143	2.64286	2.64286	2.64286	2.78571	2.67857	3.07143	2.64286	2.85714	3.78571	3.82143	3.80357	3.14286	2.03571	2.17857	1.64286	1.32143	2.14286	2.25	2.07143	2.21429	2.10714	1.89286	1.07143	1.69048	1.03571	1.07143	1.05357	1.21429	2.10714
Before	Poland	0.801	Yes	1270	Male	17	28	2.14286	1.82143	1.82143	1.71429	1.76786	2.40741	2.35714	1.5	1.71429	2.64286	2	2.25	2.125	2.35714	2.67857	1.71429	2.10714	1.85714	1.32143	1.71429	1.89286	1.57143	3.14286	2.89286	2.5	2.84524	2	2	2	2.53571	3.32143
Before	Greece	0.766	Yes	1040	Female	17	28	3.71429	3.71429	4	3.85714	3.92857	4	3.71429	4	3.85714	3.85714	4	4	4	4	4	3.85714	4	3.85714	4	4	3.85714	3.85714	4.71429	4.71429	4.57143	4.66667	4.42857	4.14286	4.28571	5	5
After	Albania	0.705	Yes	30718	Female	13	28	3.25926	3.21429	3	2.78571	2.89286	3.07407	2.92857	2.88889	2.89286	2.76923	2.96296	3.03571	2.99934	3.42857	3.21429	3.10714	3.35714	3.35714	3.25	3.28571	3.42857	3.42857	4.35714	4.21429	4.32143	4.29762	4.32143	4.21429	4.26786	4.35714	4.25
Before	Romania	0.725	Yes	200	Female	15	28	2.96429	3	3	3	3	2.96429	2.96429	2.96429	2.96429	2.96429	3	3	3	3	3	3.28571	3.25	3.25	3.25	3.25	3	3	3	3	3	3	3	2	2.5	2	2
Before	Romania	0.725	Yes	200	Female	16	28	2.71429	3	3.64286	2.53571	3.08929	3	2.35714	2.14286	1.5	3.42857	3.5	2.07143	2.78571	2.57143	4	2.35714	3.4	3.5	3.14286	2			1	1	1	1	1	1	1	1	2.5
Before	Albania	0.705	Yes	30718	Female	13	27	2.625	4	4	4	4	4	4	4	4	4	4	4	4	4	4	4	4	4	4	4	4	4	5	5	5	5	5	5	5	5	5
Before	Greece	0.766	Yes	730	Female	16	27	2.90909	2.63636	2.88	2.86364	2.87182	2.79167	3.25926	3.7037	2.2963	2.90909	2.92308	3.2963	3.10969	3.88889	3.3913	3.09091	2.5	3.125	2.66667	2.66667	3.41667	2.22222	1.92593	1.85185	2.25926	2.01235	1.07407	1	1.03704	3.14815	3.74074
Before	Faroe Islands	0.873	No	240	Female	18	27	4	4	4	4	4	3	4	3	2	4	3	3	3	4	3	3	3	3	2	2	3	2	4	4	4	4	3	3	3	5	5
Before	Romania	0.725	Yes	400	Female	13	27	3.33333	3	3	2.51852	2.75926	2.81481	2.22222	4	2.22222	2.26087	3.74074	3.77778	3.75926	4	4	2.59259	2.92593	2.96296	2.40741	2.77778	2.51852	2.11111	4.74074	5	3.11111	4.28395	2	2	2	2.25926	3.11111
After	Bulgaria	0.714	Yes	880	Female	16	27	3.53846	3.48	3.46154	3.48148	3.47151	3.7037	3.77778	3.85185	4	4	4	4	4	3.85185	4	4	3.81481	4	4	3.96296	4	4	4.66667	4.85185	4.85185	4.79012	5	5	5	5	5
Before	Portugal	0.742	Yes	550	Female	17	26	4	3.25	4	4	4	4	4	4	3.42308	3.38462	4	4	4	3.69231	4	3.30769	3.26923	3.38462	4	4	3.46154	3.61538	2.53846	4.84615	2.92308	3.4359	1.73077	1	1.36538	4.03846	3.65385
After	Albania	0.705	Yes	8250	Female	14	26	2.95833	2.83333	2.75	2.95833	2.85417	2.8	2.72	2.95833	2.52174	2.56522	2.95833	2.83333	2.89583	2.95833	3.03846	2.76923	2.88462	2.96	3	2.96154	3.03846	3	3.92308	4.03846	3.92308	3.96154	4.07692	4.03846	4.05769	4.11538	3.96154
Before	Poland	0.801	Yes	2099	Male	13	26	4	3.03846	4	4	4	4	4	4	4	4	4	4	4	4	4	4	3	3	4	4	3	3	4	5	4	4.33333	4	4	4	4	5
Before	Poland	0.801	Yes	10630	Male	15	26	2.03846	2.88462	2	2.48	2.24	2.54167	1.94737	2.57143	1.85	2.30435	2.52941	2.26316	2.39628	3.15385	3.19231	2.19048	2.25	2.38889	1.73684	2.6	2.625	3.1	3.53846	3.69231	3.61538	3.61538	3.46154	3.96154	3.71154	2.88462	3.53846
Before	Serbia	0.685	Yes	6520	Male	13	26	2.68182	3.09091	2.3913	2.14286	2.26708	2.30435	2.26087	2.40909	1.63636	2.92308	2.79167	3.17391	2.98279	3.54167	3.6	2.40909	1.90909	1.90909	2.44	2.32	2.375	2.13043	3.34615	3.07692	2.03846	2.82051	1.76923	1.38462	1.57692	1.69231	2.26923
After	Lithuania	0.775	Yes	1270	Female	15	26	3.5	3.53846	3.38462	3.46154	3.42308	3.61538	3.53846	3.15385	3.15385	3.61538	4	4	4	3.80769	4	3.15385	3.15385	3.53846	4	3.69231	3.53846	3.5	4.80769	5	5	4.9359	4.15385	4.15385	4.15385	4.46154	5
Before	Poland	0.801	Yes	3130	Male	18	26	2.73077	3.15385	3.76923	3.15385	3.46154	3.03846	3.23077	3.19231	3.11538	3.23077	3.76923	3.19231	3.48077	3.65385	3.65385	3.23077	3.03846	3.23077	2.5	2.5	2.5	2.5	4.76923	4.76923	4.76923	4.76923	4.84615	4.30769	4.57692	5	4.76923
Before	Greece	0.766	Yes	1780	Female	14	25	3.2	4	3	3	3	3	3	4	3	3	3	3	3	4	3	3	3	3	3	3	3	3	3	3	3	3	2	3	2.5	3	3
Before	Poland	0.801	Yes	324	Female	14	25	2.72	2.72	2.08	1.92308	2.00154	2.36	2.28	3.56	2	3	4	4	4	4	3	3			4	3.66667	3	3	1.56	1.56	1	1.37333	1	1	1	1.56	1.56
Before	Romania	0.725	Yes	200	Female	13	25	3.29167	3.54167	3.52	3.22727	3.37364	3.43478	3.29167	3.79167	3.13636	3.26087	3.75	3.65217	3.70109	3.76	4	3.36	3.2	3.2	3.08	3.31818	4	3.92	2.92	2.92	2.92	2.92	1.84	1.88	1.86	2.92	2.84
After	Serbia	0.685	Yes	3324	Female	15	25	3.24	3	3.64	3.6	3.62	3.32	3.72	3.72	2.96	3.64	3.24	3.64	3.44	4	4	3.32	3.2	3.2	4	4	3.64	3.2	3.92	3.88	3.96	3.92	3.6	3.32	3.46	3.72	4.24
Before	Serbia	0.685	Yes	3324	Female	15	25	3.04	3.68	4	3.32	3.66	3.64	4	3.72	3.4	3.8	3.52	3.88	3.7	4	4	3.2	3.56	3.88	3.68	3.68	3.56	3.24	4.68	4.72	4.56	4.65333	4.2	4.2	4.2	4.72	4.76
Before	Lithuania	0.775	Yes	600	Female	17	25	3.56	4	4	4	4	4	4	4	4	4	4	4	4	4	4	4	4	4	4	4	4	4	5	5	5	5	5	5	5	5	5
Before	Poland	0.801	Yes	200	Female	17	25	4	4	4	4	4	4	4	4	4	4	4	4	4	4	4	4	4	4	4	4	4	4	5	5	5	5	5	5	5	5	5
After	Albania	0.705	Yes	1780	Female	17	25	3.04545	4	4	3.56	3.78	4	4	3	4	3.12	4	4	4	3.8	3.28	3.68	3.96	3.76	3.88	4	4	3.88	5	4.96	5	4.98667	4.8	5	4.9	4.76	5
Before	Russia	0.743	Yes	1070	Male	15	25	3.2	2	3.6	3.68	3.64	3.24	3.36	3.92	3.16	3.8	3.92	3.16	3.54	3.88	2.2	3.72	3.68	2.96	2.56	2.52	3.48	3.4	3.56	3.24	3	3.26667	2.2	2	2.1	3.64	4
Before	Spain	0.765	Yes	200	Male	15	25	3	2.44444	4	2.72	3.36	3.28	3.28	3.68	2.84	3.36	3.96	3.96	3.96	3.64	4	2.44	2.8	2.44	3.28	3.08	2.84	1	5	4.8	1.88	3.89333	1	1	1	2.48	3.76
Before	Albania	0.705	Yes	200	Male	17	24	4	4	4	4	4	4	4	4	4	4	4	4	4	4	4	4	4	4	4	4	4	4	5	5	5	5	5	5	5	5	5
After	Poland	0.801	Yes	15030	Female	15	24	2.91667	3.08333	2.70833	2.95833	2.83333	2.95833	2.875	2.95833	2.95833	3.45833	4	3.83333	3.91667	4	4	2.875	2.79167	2.79167	2.625	2.875	2.91667	2.25	4.29167	4.20833	4.20833	4.23611	3.75	4.25	4	4.20833	4.20833
Before	Poland	0.801	Yes	280	Female	14	24	2.54167	1.75	3.16667	2.83333	3	2.83333	2.5	3.16667	3.08333	3.08333	3.5	3.58333	3.54167	3.83333	3.625	2.95833	2.33333	2.54167	2.29167	2.66667	2.75	2	3.33333	4.04167	3.25	3.54167	2.66667	2.66667	2.66667	2.75	3.79167
Before	Albania	0.705	Yes	200	Female	15	24	4	4	4	4	4	4	4	4	4	4	4	4	4	4	4	4	4	4	4	4	4	4	5	5	5	5	5	5	5	5	5
Before	Albania	0.705	Yes	200	Female	13	24	4	4	4	4	4	4	4	4	4	4	4	4	4	4	4	4	4	4	4	4	4	4	5	5	5	5	5	5	5	5	5
Before	Albania	0.705	Yes	5180	Male	15	24	4	4	4	4	4	4	4	4	4	4	4	4	4	4	4	4	4	4	4	4	4	4	5	5	5	5	5	5	5	5	5
Before	Albania	0.705	Yes	5280	Male	14	24	4	4	4	4	4	4	4	4	4	4	4	4	4	4	4	4	4	4	4	4	4	4	5	5	5	5	5	5	5	5	5
Before	Faroe Islands	0.873	No	840	Male	14	24	3.25	3.70833	3.79167	3.5	3.64583	3.04167	2.83333	3.04167	2.45833	3	3.04167	3	3.02083	3.625	3.78261	2.28571	1.94737	2.19048	2.57895	2.69565	2.7	2.5	3.41667	3	2.91667	3.11111	2.25	2.08333	2.16667	3.45833	3.79167
Before	Albania	0.705	Yes	7920	Female	13	24	4	4	4	4	4	4	4	4	4	4	4	4	4	4	4	4	4	4	4	4	4	4	5	5	5	5	5	5	5	5	5
Before	Albania	0.705	Yes	13584	Female	13	24	4	4	4	4	4	4	4	4	4	4	4	4	4	4	4	4	4	4	4	4	4	4	5	5	5	5	5	5	5	5	5
Before	Albania	0.705	Yes	640	Female	15	24	4	4	4	4	4	4	4	4	4	4	4	4	4	4	4	4	4	4	4	4	4	4	5	5	5	5	5	5	5	5	5
After	Greece	0.766	Yes	1780	Female	15	24	3.75	3.79167	3.79167	3.79167	3.79167	3.79167	3.79167	3.79167	3.79167	3.79167	3.79167	3.79167	3.79167	4	4	3.79167	3.79167	3.79167	3.79167	3.79167	3.79167	3.79167	4.79167	4.79167	4.79167	4.79167	4.79167	4.79167	4.79167	4.79167	4.79167
Before	Serbia	0.685	Yes	740	Female	14	24	3.04167	3.79167	2.95833	2.79167	2.875	3.20833	3.875	3.75	3.5	3.75	3.875	3.625	3.75	4	3.75	2.54167	3.08333	2.70833	2	2	2.375	2.66667	3.29167	3.54167	3.5	3.44444	3.08333	2.95833	3.02083	3.08333	3.25
Before	Albania	0.705	Yes	480	Male	13	24	4	4	4	4	4	4	4	4	4	4	4	4	4	4	4	4	4	4	4	4	4	4	5	5	5	5	5	5	5	5	5
Before	Russia	0.743	Yes	470	Female	13	24	1		2.25	1.83333	2.04167	2.58333	2.83333	4	3.20833	3.29167	3.83333	4	3.91667	4	4	2.125	1	2.79167	2.66667	1	2.33333	1	1.91667	1	1	1.30556	1	1	1	1.375	1.75
Before	Poland	0.801	Yes	5480	Female	17	23	3.05	3.07692	3.56522	2.82609	3.19565	3.05	2.69565	3.82609	3.21739	3.30435	3.52174	3.3913	3.45652	4	3.78261	1.82609	1	2.04348	2.30435	3	2.78261	2.47826	2.34783	3	3	2.78261	1	1.6087	1.30435	3.65217	3.65217
Before	Cyprus	0.788	Yes	7396	Female	13	23	2.26087	2.6087	2.65217	2.3913	2.52174	2.82609	2.21739	3.30435	2.56522	2.6087	2.43478	2.34783	2.3913	2.95652	3.56522	2.78261	2.69565	2.69565	2.82609	2.65217	3	2.13043	3.43478	2.6087	1.69565	2.57971	1	1	1	1.47826	2.65217
Before	Bulgaria	0.714	Yes	1060	Female	14	23	3.3913	3.08696	2.73913	2.30435	2.52174	2.34783	2.26087	3.56522	2.17391	2.95652	3	2.69565	2.84783	2.17391	3.78261	2.6087	2.56522	2.56522	2.04348	2.69565	2.21739	2.34783	1.95652	2.6087	2.69565	2.42029	1.04348	1	1.02174	1.3913	1.56522
Before	Bulgaria	0.714	Yes	10924	Female	13	23	3	2.66667	3	3	3	3	3	3	2.30435	3	3	4	3.5	4	4	4	3	3	3.69565	3.34783	4	3	4	4	3	3.66667	2	2	2	3	3
Before	Italy	0.776	Yes	400	Male	14	22	3	2.05	2.63636	2.72727	2.68182	3	2.63636	3	2	3.18182	2.5	2.90909	2.70455	3	2.68182	3	3.09091	3.09091	3.04545	2.27273	1.59091	2.09091	3.77273	3.36364	3.59091	3.57576	3.45455	3.40909	3.43182	3.31818	4
Before	Poland	0.801	Yes	350	Female	13	22	3	2.77273	2.77273	2.59091	2.68182	2.59091	2.45455	2.54545	2.45455	3.18182	3	2.54545	2.77273	3	3	3	3	2.86364	2.40909	2.59091	2.54545	2.40909	3.5	2.5	2.72727	2.90909	2.59091	2.54545	2.56818	2.72727	2.86364
Before	Kazakhstan	0.759	Yes	2480	Female	14	22	3.125	3.2	4	2.89474	3.44737	3.04545	2.45455	3.04545	2.31818	2.86364	3.5	3.36364	3.43182	3.68182	3.31818	2	1	1	1.86364	2.59091	1	1	1.22727	1.54545	1.13636	1.30303	1	1	1	1.54545	1.54545
Before	Portugal	0.742	Yes	400	Female	13	22	3.09091	2.90909	3.04545	2.95455	3	2.86364	2.18182	3.63636	1.40909	2.86364	3.86364	3.59091	3.72727	3.09091	4	2	2	2	3.04545	3.36364	3.31818	3.13636	2.77273	2.31818	2.18182	2.42424	2	2	2	2.13636	2.59091
After	Hungary	0.777	Yes	990	Female	13	22	3.72727	4	4	3.68182	3.84091	3.63636	3.59091	4	3.77273	3.81818	4	4	4	4	4	3.09091	3.09091	3.09091	3.31818	3.18182	4	4	4.09091	4.09091	4.13636	4.10606	4.09091	3.90909	4	4.31818	4.40909
Before	Romania	0.725	Yes	600	Female	13	22	4	4	3.95455	4	3.97727	3.90909	3.86364	4	3.59091	3.95455	4	3.81818	3.90909	3.86364	4	3.90909	3.77273	3.77273	3.36364	4	3.63636	3.45455	5	4.77273	4.31818	4.69697	4.31818	3.09091	3.70455	3.86364	4.04545
Before	Poland	0.801	Yes	440	Female	14	22	2.7	1.66667	2.38095	3.19048	2.78571	2.42857	2.5	2.55	1.3	3.2	3.04762	2.45	2.74881	3.14286	3.2381	1.90476	1.81818	1.5	1.81818	1.95455		1.95455	3.59091	2.81818	1.77273	2.72727	1.90909	1.90909	1.90909	1.22727	2.77273
Before	Romania	0.725	Yes	200	Female	16	22	2.72727		1	2.63636	1.81818	2.54545	2.54545	3.31818	3	3.45455	4	3.13636	3.56818	4	4	2.77273	2.59091	2.59091	2.45455	2.45455	1	1	1	1	1	1	1	1	1	1	1
Before	Romania	0.725	Yes	260	Female	13	21	3.04762	3.04762	3.14286	3.04762	3.09524	2.85714	3.61905	4	3.33333	3.38095	3.38095	3.33333	3.35714	3.47619	4	3.71429	3.71429	3.71429	4	4	3.71429	4	4.57143	4.57143	4.52381	4.55556	4.38095	3.90476	4.14286	5	5
Before	Poland	0.801	Yes	200	Female	14	21	2.28571	1.42857	1.42857	1.42857	1.42857	3		2.46667	1.42857	3	3.7619	2.47619	3.11905	3		2.14286			2.375	2.33333			1.85714	1.7619	1	1.53968	1	1	1	1.09524	1.04762
Before	Finland	0.876	No	670	Female	13	21	4	4	3	3	3	3	2	3	2	2	3	2.61905	2.80952	2.42857	2.33333	2.14286	2	2	3	2.85714	2.2381	2.2381	3	2.90476	2	2.63492	2	1	1.5	3	3
Before	Spain	0.765	Yes	1250	Male	15	21	3.7619	3.42857	3.57143	3.95238	3.7619	3.85714	4	3.47619	3	4	4	4	4	4	4	2.90476	2.90476	3	3.66667	4	4	4	3.90476	3.66667	2	3.19048	1	1	1	3	3.66667
Before	Romania	0.725	Yes	1100	Female	13	20	2.85	3.7	3.5	3.7	3.6	3.7	3.75	3.7	3.85	3.8	3.95	3.85	3.9	3.9	4	3.65	3.55	3.65	3.6	3.45	3.45	3.25	4.2	4.15	3.9	4.08333	3.35	3.2	3.275	3.15	3.8
Before	Greece	0.766	Yes	4010	Male	13	20	1	2	2	2.15	2.075	1	3	3.5	1	2.5	3	3.65	3.325	4	4	1.5	1.15	1	2.55	3.8	1.75	1.25	2	3	1	2	1	1	1	2	3
Before	Poland	0.801	Yes	14280	Female	20	20	3	3.1	2	2	2	3	3	2.7	1	3	3	3	3	4	4	1	1	1			1	1	3	2	2	2.33333	1	4	2.5	3	2
Before	Albania	0.705	Yes	200	Female	13	20	4	4	4	4	4	4	4	4	4	4	4	4	4	4	4	4	4	4	4	4	4	4	5	5	5	5	5	5	5	5	5
After	Albania	0.705	Yes	4360	Female	20	20	2.5	2.5	2.5	4	3.25	4	4	4	4	4	4	4	4	4	4	4	4	4	4	4	4	4	5	5	5	5	5	5	5	5	5
Before	Romania	0.725	Yes	3980	Female	14	20	3.65	3.8	3.35	2.9	3.125	2.5	3.3	3.55	2	2.85	3.05	2.7	2.875	3.8	3.45	2.95	3.2	3	2.25	3.1	3.1	2.15	4.3	4.2	3.35	3.95	2.85	3.35	3.1	3.95	4.45
Before	Poland	0.801	Yes	320	Female	13	20		3																					1	1	1	1	1	1	1	1	1
Before	Poland	0.801	Yes	640	Female	14	20	4	3	3	3	3	2.8	2.2	3	2	3	3	3	3	4	3	2.8	3	3	2.4	3	3	2	4	4	4	4	2	3	2.5	4	4
Before	Poland	0.801	Yes	1160	Female	17	20	3.75	3.45	3.55	3.7	3.625	3.25	4	4	4	4	3.95	3.95	3.95	4	4	3.55	3.25	4	3.7	3.5	3	3	4	4	3	3.66667	2	3	2.5	2	4
Before	Albania	0.705	Yes	200	Male	15	20	4	4	4	4	4	4	4	4	4	4	4	4	4	4	4	4	4	4	4	4	4	4	5	5	5	5	5	5	5	5	5
Before	Albania	0.705	Yes	200	Female	17	20	4	4	4	4	4	3.65	4	4	4	4	4	4	4	3.65	4	4	4	4	3.7	4	4	2.5	4	5	5	4.66667	4	4	4	5	4
After	Romania	0.725	Yes	3980	Female	14	20	4	3.3	4	3.2	3.6	3.7	3	2.7	1.85	1.95	3.2	3.5	3.35	3.1	3.9	2.65	3.25	3.25	3.1	3.8	3	2.9	3.75	3.65	3.8	3.73333	2.9	3	2.95	4.45	4.85
Before	Spain	0.765	Yes	1090	Male	14	20	3.0625	3.33333	2.93333	2.47059	2.70196	2.35294	1.9	2.45	1.9	2.25	2.31579	2.25	2.28289	2	2.25	1.85	2	1.73684	2.15	2.3	1.85	1.85	1.35	1.4	1.35	1.36667	1.35	1.3	1.325	1.25	1.15
Before	Poland	0.801	Yes	240	Female	13	20	4	4	4	3	3.5	3.75	3.6	4	3	3.8	4	4	4	4	4	3		3			3	3	4	4	3	3.66667	2	2	2	2	3
Before	Poland	0.801	Yes	200	Female	19	19	1.47368	2.57895	2.05263	1.52632	1.78947	2.42105	2.52632	3.36842	2.36842	1.78947	2.52632	2.42105	2.47368	2.41176	3						1	1	2	2.47368	2	2.15789	1	1	1	1	1.52632
Before	Romania	0.725	Yes	240	Female	13	19	2.47368	3.84211	2.36842	2.47368	2.42105	3.05263	3.10526	3.05263	2.10526	2.10526	3.10526	2.89474	3	2.42105	3.89474	3.10526	2.84211	3.10526	3.31579	3.31579	3	2.94737	4.31579	4	3.31579	3.87719	3.21053	3.26316	3.23684	4.57895	4.78947
Before	Lithuania	0.775	Yes	280	Female	13	19	3.57895	3.57895	3.57895	3.57895	3.57895	3.52632	3.21053	3.57895	3.57895	3.47368	3.47368	3.47368	3.47368	4	4	3.21053	3.21053	3.21053	3.21053	2.52632	3	2.73684	3	3.31579	2.73684	3.01754	2	2	2	2	2
Before	Poland	0.801	Yes	280	Female	13	19	4	4	4	3	3.5	3	3	4	3	4	4	4	4	3	4	3	3	3	2.94737	3	2	2	4	4	3	3.66667	2	3	2.5	3	4
Before	Faroe Islands	0.873	No	200	Male	19	19	2.78947	3	2.89474	2.47368	2.68421	3.10526	3.05263	3.42105	1.36842	2.84211	3	3	3	3.10526	3.15789	3.15789		3	2.73684		2.31579	1	3	4.36842	4.57895	3.98246	3	4.36842	3.68421	4.42105	5
Before	Switzerland	0.882	No	880	Male	18	18	2.11111	2.44444	3.33333	3.77778	3.55556	3.05556	2.5	3.77778	2	3.16667	4	4	4	4	4	2.55556	2.33333	2.33333	2.83333	3.22222	2.22222	2	3.33333	3.33333	2.77778	3.14815	2.16667	2	2.08333	2.66667	2.66667
Before	Poland	0.801	Yes	15030	Female	18	18	2.44444	2.77778	2.27778	3	2.63889	3.72222	3.16667	3	2.72222	3	4	3.66667	3.83333	3.38889	4	2.83333	1.83333	2.94444	1.77778	2		1.61111	2.33333	2.5	2.77778	2.53704	1.77778	2.72222	2.25	2.83333	2.72222
Before	Poland	0.801	Yes	290	Female	13	18	3	4	2.5	2.44444	2.47222	3	2.33333	3	2	2.72222	2.5	2.66667	2.58333	3	3	2.44444	2.44444	2.61111		2.77778		2	3.77778	3	2	2.92593	2	1	1.5	1	2
Before	Poland	0.801	Yes	600	Female	13	18		3.27778	2.11111		2.11111	4	3	4	4	4	3.83333		3.83333	4	4	3		3	2.22222		3	4	3	3	2	2.66667	1	1	1	4	4
Before	Macedonia	0.66	Yes	200	Female	14	17	2.8125	3.05882	2.69231	2.33333	2.51282	3.35294	2.16667	3.41176	3.41176	2.52941	2.875	2.17647	2.52574	2.125	4	3.17647	2.23529	1.64706	2.35294	1.88235			3.05882	3.52941	3.94118	3.5098	2.05882	2.11765	2.08824	1.41176	4.29412
Before	Faroe Islands	0.873	No	200	Female	18	17	3	2.47059	2.58824	2.64706	2.61765	3.35294	3.05882	3.58824	3.29412	3.05882	3.76471	3.88235	3.82353	3.52941	3.41176	2.47059	2.47059	3.11765	3	3.29412	3	2	3	3	3	3	2	1	1.5	4	4
Before	Poland	0.801	Yes	1220	Female	17	17	3.76471	3	3	3	3	3	3	3	3	3	3	3	3	3	3	3	3	3	3	3	3	3	4	4	4	4	4	4	4	4	4
After	Albania	0.705	Yes	11642	Female	13	16	4	4	3.4375	4	3.71875	4	4	4	4	4	4	4	4	4	4	4	4	4	4	4	4	4	5	5	5	5	5	5	5	5	5
Before	Bulgaria	0.714	Yes	800	Female	16	16	1.93333	2.71429	2.375	1.5625	1.96875	2.6875	2.4375	3.75	2.5625	3.8125	4	4	4	3.5625	3.1875	2.125	2.2	2.2	2.13333	2.875	2.5	1.75	2.875	3	3	2.95833	2	2	2	3	2.3125
After	Poland	0.801	Yes	4780	Female	16	16	3	3	3	3	3	3	3	3	2	3	3	2	2.5	3	3	2	2	3	3	3	3	3	3	3	3	3	3	2	2.5	2	3
Before	Poland	0.801	Yes	250	Male	17	16	4	3.375	2	2.125	2.0625	2.9375	2.375	2.875	3.3125	3.3125	3.3125	3.0625	3.1875	2.6875	3.75	3.9375	4	3.1875	3.875	4	3.3125	4	5	5	5	5	4.75	4.5	4.625	4.9375	5
Before	Poland	0.801	Yes	3320	Female	14	16	3.5	3.5	3.8125	3.5625	3.6875	3.625	3.3125	4	2.875	3.75	4	4	4	4	4	3.125	2.25	3.1875	2.625	2.25	3.5	3.1875	4.25	4.1875	3.875	4.10417	3.6875	3.3125	3.5	4.0625	4.125
Before	Brazil	0.574	Yes	860	Female	13	16	4	4	4	4	4	4	4	4	4	4	4	4	4	4	4	4	4	4	4	4	4	4	5	5	5	5	5	5	5	5	5
Before	Norway	0.889	No	200	Male	20	16	4	4	4	3	3.5	4	2.75	4	4	3	3.6875	4	3.84375	4	4	3	3.5	3	4	4	4	3.75	4.5	4	4.5	4.33333	4.625	3.75	4.1875	4.5	5
Before	Romania	0.725	Yes	280	Female	13	16	3.25	3.9375	3	3	3	3.125	3.0625	3.125	2.6875	3.0625	3.125	3.125	3.125	3.0625	3.125	3.0625	3.0625	2.875	2.375	3.0625	2.375	2.375	4.0625	4.0625	4.0625	4.0625	4.0625	3.125	3.59375	3.125	3.25
After	Bulgaria	0.714	Yes	800	Female	16	15	4	4	4	3	3.5	3	3	3	3	3	4	4	4	4	4	3	3	3	3	3	3	3	3	3	3	3	3	3	3	3	3
Before	Poland	0.801	Yes	4780	Female	14	15	2.33333	2.73333	3	2.6	2.8		2	4		4	4	4	4	3	4	3	3	3	3	4	3	3	3	3	3	3	2	2	2	2	3
After	Macedonia	0.66	Yes	3570	Male	16	15	3.66667	3.66667	3.53333	3.66667	3.6	4	3.66667	4	3.66667	3.66667	4	3.66667	3.83333	4	4	3.66667	3.46667	3.66667	3.6	3.73333	3.4	3.4	4.66667	4.86667	4.66667	4.73333	4.6	4.53333	4.56667	4.66667	4.86667
Before	Poland	0.801	Yes	720	Female	15	15	2.26667	3.4	2.8	3.26667	3.03333	2.93333	1.93333	2.93333	1.33333	1.86667	3.26667	3.06667	3.16667	3.86667	4	1.86667	1	1.93333	1.4	1.53333	1.13333	1.26667	3.66667	3.73333	4	3.8	3	2.4	2.7	4	4
Before	Poland	0.801	Yes	200	Female	14	15	2.53333	2.8	2.8	2.8	2.8	2.53333	2.46667	3.73333	2.46667	3.26667	4	2.93333	3.46667	3.8	4	2.6	2.4	2.6	2.33333	2.33333	2.46667	2.46667	2.6	2.4	2.33333	2.44444	2.46667	2.4	2.43333	2.73333	2.73333
Before	Romania	0.725	Yes	3510	Male	13	15	2.2	2.2	2.2	1.93333	2.06667	1.93333	1.93333	1.93333	1.86667	1.86667	2.2	2.2	2.2	1.93333	2.2	2.2	2.2	1.86667	1.86667	1.86667	1.86667	1.86667	1.86667	1.86667	1.86667	1.86667	1.86667	1.86667	1.86667	1.86667	1.86667
Before	Greece	0.766	Yes	2285	Male	14	15	3.46667	3.6	3.8	3.73333	3.76667	3.73333	3.66667	3.86667	3.33333	3.86667	3.8	4	3.9	4	4	3	2.8	3	4	3.86667	2.86667	2.06667	4.8	5	4.46667	4.75556	1.66667	2	1.83333	4	4
Before	Poland	0.801	Yes	660	Female	14	15	3.33333	3.45455	3.2	2.93333	3.06667	3	3.06667	3.86667	2.83333	3.26667	4	3.6	3.8	4	3.73333	2.73333	3.2	3.26667	3.06667	3.33333	2.8	2.26667	2.6	2.4	2.13333	2.37778	1.86667	2.13333	2	3.53333	3.06667
Before	Albania	0.705	Yes	11642	Female	15	15	2.76923	2.92308	3.26667	3.06667	3.16667	3.06667	3.06667	3.06667	3.06667	2.8	3.06667	3.06667	3.06667	2.92857	2.33333	2.5	2.26667	2.73333	3	2.93333	2.6	2.66667	2.86667	3.66667	3.73333	3.42222	3.66667	3.73333	3.7	3.66667	3.6
Before	Albania	0.705	Yes	4440	Female	13	14	4	4	4	4	4	4	4	4	4	4	4	4	4	4	4	4	4	4	4	4	4	4	5	5	5	5	5	5	5	5	5
After	Poland	0.801	Yes	3130	Male	14	14	2.78571	3.64286	3.35714	4	3.67857	3.35714	3.35714	4	2.5	3	4	3.5	3.75	4	3.35714	3.07143	2.71429	3.35714	2.85714	3.14286	2.92857	3	4.07143	4.78571	4.07143	4.30952	4.21429	3.5	3.85714	4.42857	4.71429
Before	Norway	0.889	No	520	Male	14	13	2.30769	3.46154	2.15385	2.23077	2.19231	3.07692	2.61538	3.07692	2.53846	2.61538	2.30769	2.61538	2.46154	3.38462	3.61538	2.61538	2.61538	2.30769			2.53846		4	3.53846	3	3.51282	3	2	2.5	3	3.23077
After	Poland	0.801	Yes	540	Female	13	13	3	3	3	2	2.5	3	2	3	2	3	3	2.53846	2.76923	3	2	2	2	2	2.30769	2.30769	2	2	3	3	3	3	2	3	2.5	3	3
Before	Poland	0.801	Yes	560	Female	13	13	3.42857	3.71429	3.71429	3	3.35714	3	2	4	3	3	4	3.53846	3.76923	4	4	3.30769	3.23077	3	3	3	3.22222	2.38462	2.61538	2.30769	2	2.30769	1.46154	2	1.73077	2	1.92308
After	Switzerland	0.882	No	880	Male	13	13	1.84615	1	4	2	3	3	2.38462	3	2	2.53846	4	4	4	4	4	2.30769	2	2	2.76923	4	2	2	2.30769	4	2	2.76923	1	1	1	1	3
After	Albania	0.705	Yes	1039	Female	13	13	2.92308	3	2.84615	3	2.92308	3	3	3	3	3.15385	3	3	3	3.15385	3.23077	3.07692	3.07692	3.23077	3.23077	3	2.84615	2.84615	3.84615	4.07692	4.15385	4.02564	4.15385	3.76923	3.96154	3.92308	4.15385
After	Greece	0.766	Yes	1040	Female	15	13	3.69231	3.46154	3.45455	3.69231	3.57343	3.69231	3.92308	3.84615	3.92308	3.84615	3.69231	4	3.84615	3.69231	4	3.61538	3.69231	3.76923	3.92308	3.84615	3.69231	3.84615	4.84615	4.76923	4.84615	4.82051	4.92308	4.84615	4.88462	4.84615	4.84615
Before	Latvia	0.776	Yes	400	Female	17	12	2.58333	3	3	2.58333	2.79167	3.16667	2.58333	2.58333	2.41667	2.91667	3	3	3	3	3.5	3.25	2.58333	3.16667	2.16667	2.66667	3	2.58333	3.58333	3.58333	3.25	3.47222	3	1.83333	2.41667	3.66667	4.16667
Before	Russia	0.743	Yes	370	Female	15	12	2.91667	3.41667	3.16667	3.33333	3.25	3.16667	2.5	2.83333	2.91667	3.33333	3.33333	3.25	3.29167	4	4	2.91667	2.5	2.5	2.5	2.33333	2.25	1.91667	2.83333	2.83333	2.83333	2.83333	2.25	2.25	2.25	2.91667	3.08333
Before	Russia	0.743	Yes	680	Female	15	12	2.83333	3.66667	3.83333	3.25	3.54167	3.08333	2.91667	3.66667	3.16667	3.91667	3.66667	3.5	3.58333	4	3.5	2.16667	2.08333	2.33333	4	4	3.41667	3.33333	2.5	4.83333	4.41667	3.91667	4.5	4.33333	4.41667	4.33333	4.33333
Before	Sweden	0.874	No	200	Female	17	12	4	4	4	4	4	4	4	4	4	4	4	4	4	4	4	4	4	4	4	4	4		3	4	3	3.33333	3	3	3	3	4
Before	Romania	0.725	Yes	400	Female	15	12	3.41667	4	2.75	3.75	3.25	2.33333	2	3	1	1.41667	2.5	1.91667	2.20833	3.16667	4	1.16667	2	1.16667	2.08333	2	2.33333	3	3.33333	3.16667	3.25	3.25	2.41667	2.66667	2.54167	3.16667	3.25
After	Turkey	0.675	Yes	1280	Female	13	12	2.90909	3.5	3.5	3.83333	3.66667	3.16667	3	3	2.08333	2.66667	3.08333	3.33333	3.20833	3.33333	3.33333	3.33333	3	3	3.33333	4	4	3.25	5	5	5	5	5	5	5	5	5
Before	Poland	0.801	Yes	1440	Male	15	11	4	4	4	4	4	4	4	4	4	4	4	4	4	4	4	4	4	4	4	4	4	4	5	5	5	5	5	5	5	5	5
Before	Albania	0.705	Yes	200	Female	13	11	2.45455	2.36364	3	2	2.5	3	2	2	3	4	3	3	3	3	3.54545	4	4	2	3			1	3	1	2	2	1	2	1.5	3	3
After	Poland	0.801	Yes	1440	Female	18	11	3	2.54545	2.18182	3	2.59091	2.9	3	3.18182	2.63636	2.81818	3.45455	3.27273	3.36364	3.36364	3.54545	2.90909	3	2.72727	2.18182	2.18182	2.27273	3.09091	4.09091	3.72727	3.18182	3.66667	2.36364	3.54545	2.95455	3.36364	4.27273
After	Colombia	0.585	Yes	850	Male	13	11	4	3	2	3	2.5	2	2	3	1	2	3	3	3	3	3	3	2	2	3	3	2	1	1	1	1	1	1	1	1	1	1
Before	Denmark	0.873	No	400	Male	17	11	3.63636		3.27273	3.09091	3.18182	3.18182	3.09091	3.54545	3.27273	3.36364	2.9	3.36364	3.13182	3.4	4	2.75	2.71429	2.57143	3.18182	3.18182	2.27273	2	3	3.63636	3.09091	3.24242	2.72727	2.72727	2.72727	3	2.72727
Before	Greece	0.766	Yes	360	Female	20	10	3.6	3.3	2.8	2.8	2.8	2.7	2.7	4	2.6	2.5	4	3.66667	3.83333	4	4	2.66667		3	3.1	2.6			3.4	1	1	1.8	1	1	1	1	2
Before	France	0.809	Yes	290	Female	13	10	3	4	3	2.5	2.75	3	4	4	3	3	2	3	2.5	4	4	4	4	3	3.3	4	3	4	4	3	3	3.33333	3	2	2.5	5	5
Before	Poland	0.801	Yes	360	Female	13	10	2.1	2.8	2.1	2.2	2.15	1.6	1.6	3.1	2.8	2.9	3.4	3.1	3.25	2.9	2.4	1.8	1.1	1	2	2.2	2	3	2.9	2.9	2.2	2.66667	1.6	2	1.8	1.9	3.5
Before	Poland	0.801	Yes	1440	Female	17	10	3.2	2.7	3	2.2	2.6	2.5	2.3	3.4	2.9	3.2	3.8	3.6	3.7	3.8	3.8	2.2	2.9	2.9	3	2.9	2	2.3	2.3	2.5	2	2.26667	1.9	2.1	2	1.6	1.8
After	Albania	0.705	Yes	800	Female	13	10	4	1													4	2	2	2	2	2	1	3	2	2	3	2.33333	3	3	3	3	3
After	Romania	0.725	Yes	3510	Male	13	10	3	3	2.8	2.6	2.7	2.8	2.8	3	2.8	2.8	3.2	3.2	3.2	2.8	3.2	2.8	2.8	2.8	2.4	2.8	2.4	2.2	3	3	3	3	3	3	3	3	3
After	Greece	0.766	Yes	8417	Male	15	10	3.3	3	3.4	3.6	3.5	3.6	3.2	3.1	3.3	3.3	3.2	3.8	3.5	4	4	3.4	3.3	3.5	4	4	4	3.6	4.7	4.8	4.8	4.76667	5	5	5	4.8	4.4
Before	Poland	0.801	Yes	970	Female	13	10	2.1	2.4	2	2.6	2.3	3	2.5	3	2.8	2.8	3	3	3	2.5	3	2.6	3	3	2.3	2.3	2	1.3	3.3	3.5	2.8	3.2	2	2	2	2	2.7
After	Latvia	0.776	Yes	1065	Female	13	10	2	3	1	2	1.5	2	4	4	4	3	4	3	3.5	4	4	2	2	2	2	3	2	2	3	3	2	2.66667	1	1	1	1	2
Before	Spain	0.765	Yes	400	Male	13	9	4	4	4	4	4	4	4	4	4	4	4	4	4	4	4	4	4	4	4	4	4	4	4	4	4	4	3	2	2.5	4	4
Before	Romania	0.725	Yes	1575	Male	13	8	2.5	2.625	2.25	1.75	2	1.75	1.75	2.5		2.5	3.125	3.75	3.4375	3.75	3.875	1.75		1.625	2.25	2.5	1.75	1.5	1.875	2.125	1	1.66667	1	1	1	1.375	1.625
Before	Poland	0.801	Yes	480	Male	14	7	3.28571	4	4	3	3.5	4	2.6	4	4	3	4	3.57143	3.78571	4	3.6	4	3.14286	3	2.57143		2.57143	1.42857	3	3.14286	1.28571	2.47619	1	1.57143	1.28571	3.28571	3.28571
Before	Poland	0.801	Yes	360	Male	16	6	3.66667	4	3.5	3.33333	3.41667	4	4	4	3.5	4	4	4	4	4	4	3.83333	3.83333	3.83333	3	3.16667	3.83333	4	4	5	4.5	4.5	5	5	5	4.66667	5
After	Greece	0.766	Yes	2285	Male	14	6	2.33333	3	4	3.5	3.75	3	4	3.66667	2.16667	3.83333	3.5	3.5	3.5	4	4	2.66667	2.66667	3.5	4	4	2.66667	4	3.33333	4	3.33333	3.55556	3.16667	2	2.58333	3.5	4
Before	Greece	0.766	Yes	200	Female	16	6	3	4	4	4	4	3	3	4	3	4	4	4	4	4	4	3	3	4	4	3	3	2	4	5	4	4.33333	2	2	2	3	4
After	Belgium	0.849	No	1800	Female	15	5	4	4	4	2	3	3	3	4	3	4	3	3	3	4	4	3	3	3	4	4	1	1	3	3	3	3	2	2	2	3	4
Before	Greece	0.766	Yes	8417	Male	13	5	3	3	3	3	3	2	2.6	3.8	3.8	4	3.8	4	3.9	4	4	3.2	3.2	3.2	3.4	2.8	3.2	4	4	5	4	4.33333	3	3	3	5	5
Before	Poland	0.801	Yes	545	Female	14	4	2	4	4	3	3.5	3	3	3	2	3	3	3	3	4	4	2	2	2	3	3	3	3	3	3	3	3	3	3	3	3	3
After	Poland	0.801	Yes	5480	Female	17	4	2.75	2.5	3	2.75	2.875	3	3	3	2.5	3	3	3.5	3.25	4	3	2.75	2.5	2.5	2.25	2.25	3.25	3	4	4.5	3.75	4.08333	3.5	3.5	3.5	4.5	4.5
Before	Latvia	0.776	Yes	200	Female	20	2																							1	1	1	1	1	1	1	1	1
After	Poland	0.801	Yes	1574	Female	18	2	4	4	4	4	4	4	4	4	4	4	4	4	4	4	4	4	4	4	4	4	4	4	4.5	4.5	4.5	4.5	3.5	4	3.75	5	5
After	Spain	0.765	Yes	1380	Male	16	2	4	4	4	4	4	4	4	4	4	4	4	4	4	4	4	4	4	4	4	4	4	4	5	5	5	5	5	5	5	5	5
After	United Kingdom	0.845	No	530	Female	13	0
